# Supplementary material for: Discordant Effects of Putative Lysine Acetyltransferase Inhibitors in Biochemical and Living Systems
Source: Cells. 2019 Sep 2;8(9):1022. doi: 10.3390/cells8091022 (PMC6770547; doi:10.3390/cells8091022)
Supplement: Supplementary file 1 [file cells-08-01022-s001.zip]

Archive with 27 entries (24 files):
- p300_Fig4_PDBs_20190819/
- p300_Fig4_PDBs_20190819/.DS_Store
- p300_Fig4_PDBs_20190819/ac-coa.pdb
- p300_Fig4_PDBs_20190819/Fig_4B_Garc.pdb
- p300_Fig4_PDBs_20190819/Fig_4C_CTB.pdb
- p300_Fig4_PDBs_20190819/Fig_4D_EGCG.pdb
- p300_Fig4_PDBs_20190819/Fig_4E_CTPB.pdb
- p300_Fig4_PDBs_20190819/Fig_4FG_C646_tunnel.pdb
- p300_Fig4_PDBs_20190819/Fig_4H_C646_side.pdb
- p300_Fig4_PDBs_20190819/lys.pdb
- p300_Fig4_PDBs_20190819/p300.pdb
- p300_Fig4_PDBs_20190819/p300_Fig4_20190819.pse
- Supplemental Figure 1, Related to Figure 4.pdf
- __MACOSX/
- __MACOSX/._p300_Fig4_PDBs_20190819
- __MACOSX/p300_Fig4_PDBs_20190819/
- __MACOSX/p300_Fig4_PDBs_20190819/._.DS_Store
- __MACOSX/p300_Fig4_PDBs_20190819/._ac-coa.pdb
- __MACOSX/p300_Fig4_PDBs_20190819/._Fig_4B_Garc.pdb
- __MACOSX/p300_Fig4_PDBs_20190819/._Fig_4C_CTB.pdb
- __MACOSX/p300_Fig4_PDBs_20190819/._Fig_4D_EGCG.pdb
- __MACOSX/p300_Fig4_PDBs_20190819/._Fig_4E_CTPB.pdb
- __MACOSX/p300_Fig4_PDBs_20190819/._Fig_4FG_C646_tunnel.pdb
- __MACOSX/p300_Fig4_PDBs_20190819/._Fig_4H_C646_side.pdb
- __MACOSX/p300_Fig4_PDBs_20190819/._lys.pdb
- __MACOSX/p300_Fig4_PDBs_20190819/._p300.pdb
- __MACOSX/p300_Fig4_PDBs_20190819/._p300_Fig4_20190819.pse
