# Supplementary material for: Discordant Effects of Putative Lysine Acetyltransferase Inhibitors in Biochemical and Living Systems
Source: Cells. 2019 Sep 2;8(9):1022. doi: 10.3390/cells8091022 (PMC6770547; doi:10.3390/cells8091022)
Supplement: Supplementary file 1 [file cells-08-01022-s001.zip › p300_Fig4_PDBs_20190819/ac-coa.pdb]

HETATM    1  C01 01K A 700     -13.892  23.485   3.651  1.00 26.38           C  
HETATM    2  O01 01K A 700     -12.755  23.655   3.997  1.00 26.38           O  
HETATM    3  O1  01K A 700     -16.465  11.434   3.320  1.00 19.63           O  
HETATM    4  P2  01K A 700     -16.039  11.287   1.911  1.00 20.64           P  
HETATM    5  O3  01K A 700     -14.415  11.409   1.884  1.00 18.77           O  
HETATM    6  P4  01K A 700     -13.443  11.658   0.650  1.00 18.76           P  
HETATM    7  O5  01K A 700     -13.737  13.123   0.101  1.00 18.73           O  
HETATM    8  C6  01K A 700     -13.855  14.218   1.004  1.00 19.17           C  
HETATM    9  C7  01K A 700     -14.196  15.507   0.250  1.00 19.18           C  
HETATM   10  C8  01K A 700     -14.484  16.582   1.311  1.00 20.51           C  
HETATM   11  C9  01K A 700     -12.988  15.909  -0.621  1.00 22.22           C  
HETATM   12  C10 01K A 700     -15.428  15.228  -0.665  1.00 20.01           C  
HETATM   13  O11 01K A 700     -16.539  14.735   0.114  1.00 19.62           O  
HETATM   14  C12 01K A 700     -15.894  16.463  -1.443  1.00 22.06           C  
HETATM   15  N13 01K A 700     -17.013  17.023  -0.972  1.00 20.81           N  
HETATM   16  C14 01K A 700     -17.663  18.181  -1.618  1.00 21.17           C  
HETATM   17  C15 01K A 700     -16.917  19.449  -1.238  1.00 18.83           C  
HETATM   18  C16 01K A 700     -16.912  19.706   0.278  1.00 22.76           C  
HETATM   19  N17 01K A 700     -16.091  20.656   0.642  1.00 26.52           N  
HETATM   20  C18 01K A 700     -16.074  21.086   2.048  1.00 28.02           C  
HETATM   21  C19 01K A 700     -14.729  21.149   2.628  1.00 29.88           C  
HETATM   22  S20 01K A 700     -14.973  22.114   4.165  1.00 26.04           S  
HETATM   23  C22 01K A 700     -14.693  24.388   2.695  1.00 25.04           C  
HETATM   24  O33 01K A 700     -17.639  19.123   1.078  1.00 23.60           O  
HETATM   25  O34 01K A 700     -15.271  16.855  -2.425  1.00 21.99           O  
HETATM   26  O35 01K A 700     -13.836  10.717  -0.419  1.00 18.31           O1-
HETATM   27  O36 01K A 700     -12.076  11.578   1.203  1.00 17.18           O  
HETATM   28  O37 01K A 700     -16.672  12.167   0.890  1.00 21.24           O1-
HETATM   29  O38 01K A 700     -16.256   9.822   1.448  1.00 20.69           O  
HETATM   30  C40 01K A 700     -16.788   7.583   2.157  1.00 22.25           C  
HETATM   31  C41 01K A 700     -17.194   7.183   0.743  1.00 21.76           C  
HETATM   32  O45 01K A 700     -16.784   3.343   0.760  1.00 32.55           O1-
HETATM   33  O46 01K A 700     -14.917   5.155   0.908  1.00 33.54           O  
HETATM   34  C54 01K A 700     -21.259   8.870   2.579  1.00 17.86           C  
HETATM   35  C39 01K A 700     -15.743   8.713   2.171  1.00 21.28           C  
HETATM   36  O60 01K A 700     -17.955   8.113   2.818  1.00 21.46           O  
HETATM   37  O42 01K A 700     -17.480   5.765   0.770  1.00 27.31           O  
HETATM   38  P43 01K A 700     -16.270   4.767   0.390  1.00 31.45           P  
HETATM   39  O44 01K A 700     -16.393   4.891  -1.216  1.00 32.42           O  
HETATM   40  C47 01K A 700     -18.479   7.959   0.527  1.00 21.68           C  
HETATM   41  O48 01K A 700     -19.347   7.251  -0.367  1.00 22.55           O  
HETATM   42  C49 01K A 700     -19.069   7.892   1.959  1.00 20.22           C  
HETATM   43  N50 01K A 700     -20.021   9.005   2.130  1.00 19.33           N  
HETATM   44  C51 01K A 700     -19.813  10.313   1.858  1.00 19.34           C  
HETATM   45  N52 01K A 700     -20.936  11.002   2.120  1.00 17.78           N  
HETATM   46  C53 01K A 700     -21.842  10.127   2.555  1.00 18.48           C  
HETATM   47  N55 01K A 700     -21.972   7.782   2.962  1.00 18.04           N  
HETATM   48  C56 01K A 700     -23.234   7.954   3.355  1.00 20.59           C  
HETATM   49  N57 01K A 700     -23.822   9.157   3.366  1.00 20.77           N  
HETATM   50  C58 01K A 700     -23.155  10.259   2.973  1.00 19.81           C  
HETATM   51  N59 01K A 700     -23.761  11.450   2.969  1.00 20.04           N  
CONECT    1    2
CONECT    1    2
CONECT    1   22   23
CONECT    2    1
CONECT    2    1
CONECT    3    4
CONECT    3    4
CONECT    4    3
CONECT    4    3
CONECT    4    5   28   29
CONECT    5    4    6
CONECT    6    5    7   26
CONECT    6   27
CONECT    6   27
CONECT    7    6    8
CONECT    8    7    9
CONECT    9    8   10   11   12
CONECT   10    9
CONECT   11    9
CONECT   12    9   13   14
CONECT   13   12
CONECT   14   12   15
CONECT   14   25
CONECT   14   25
CONECT   15   14   16
CONECT   16   15   17
CONECT   17   16   18
CONECT   18   17   19
CONECT   18   24
CONECT   18   24
CONECT   19   18   20
CONECT   20   19   21
CONECT   21   20   22
CONECT   22    1   21
CONECT   23    1
CONECT   24   18
CONECT   24   18
CONECT   25   14
CONECT   25   14
CONECT   26    6
CONECT   27    6
CONECT   27    6
CONECT   28    4
CONECT   29    4   35
CONECT   30   31   35   36
CONECT   31   30   37   40
CONECT   32   38
CONECT   33   38
CONECT   33   38
CONECT   34   43
CONECT   34   43
CONECT   34   43
CONECT   34   43
CONECT   34   46
CONECT   34   46
CONECT   34   46
CONECT   34   46
CONECT   34   47
CONECT   34   47
CONECT   34   47
CONECT   34   47
CONECT   35   29   30
CONECT   36   30   42
CONECT   37   31   38
CONECT   38   32
CONECT   38   33
CONECT   38   33
CONECT   38   37   39
CONECT   39   38
CONECT   40   31   41   42
CONECT   41   40
CONECT   42   36   40   43
CONECT   43   34
CONECT   43   34
CONECT   43   34
CONECT   43   34
CONECT   43   42
CONECT   43   44
CONECT   43   44
CONECT   43   44
CONECT   43   44
CONECT   44   43
CONECT   44   43
CONECT   44   43
CONECT   44   43
CONECT   44   45
CONECT   44   45
CONECT   44   45
CONECT   44   45
CONECT   45   44
CONECT   45   44
CONECT   45   44
CONECT   45   44
CONECT   45   46
CONECT   45   46
CONECT   45   46
CONECT   45   46
CONECT   46   34
CONECT   46   34
CONECT   46   34
CONECT   46   34
CONECT   46   45
CONECT   46   45
CONECT   46   45
CONECT   46   45
CONECT   46   50
CONECT   46   50
CONECT   46   50
CONECT   46   50
CONECT   47   34
CONECT   47   34
CONECT   47   34
CONECT   47   34
CONECT   47   48
CONECT   47   48
CONECT   47   48
CONECT   47   48
CONECT   48   47
CONECT   48   47
CONECT   48   47
CONECT   48   47
CONECT   48   49
CONECT   48   49
CONECT   48   49
CONECT   48   49
CONECT   49   48
CONECT   49   48
CONECT   49   48
CONECT   49   48
CONECT   49   50
CONECT   49   50
CONECT   49   50
CONECT   49   50
CONECT   50   46
CONECT   50   46
CONECT   50   46
CONECT   50   46
CONECT   50   49
CONECT   50   49
CONECT   50   49
CONECT   50   49
CONECT   50   51
CONECT   51   50
END
