# Supplementary material for: Discordant Effects of Putative Lysine Acetyltransferase Inhibitors in Biochemical and Living Systems
Source: Cells. 2019 Sep 2;8(9):1022. doi: 10.3390/cells8091022 (PMC6770547; doi:10.3390/cells8091022)
Supplement: Supplementary file 1 [file cells-08-01022-s001.zip › p300_Fig4_PDBs_20190819/Fig_4B_Garc.pdb]

HETATM    1  C   GARCL   1     -15.936  10.451   0.256  0.00  0.00      p27_ C  
HETATM    2  C   GARCL   1     -15.092   9.759   1.056  0.00  0.00      p27_ C  
HETATM    3  C   GARCL   1     -15.553   8.643   1.997  0.00  0.00      p27_ C  
HETATM    4  C   GARCL   1     -15.729   7.335   1.201  0.00  0.00      p27_ C  
HETATM    5  C   GARCL   1     -16.877   7.336   0.176  0.00  0.00      p27_ C  
HETATM    6  C   GARCL   1     -18.206   7.879   0.793  0.00  0.00      p27_ C  
HETATM    7  C   GARCL   1     -17.915   9.315   1.365  0.00  0.00      p27_ C  
HETATM    8  C   GARCL   1     -17.283  10.209   0.278  0.00  0.00      p27_ C  
HETATM    9  C   GARCL   1     -16.907   9.117   2.501  0.00  0.00      p27_ C  
HETATM   10  O   GARCL   1     -17.150   9.341   3.667  0.00  0.00      p27_ O  
HETATM   11  C   GARCL   1     -19.300   7.880  -0.302  0.00  0.00      p27_ C  
HETATM   12  C   GARCL   1     -18.744   6.986   1.939  0.00  0.00      p27_ C  
HETATM   13  O   GARCL   1     -18.021  10.667  -0.572  0.00  0.00      p27_ O  
HETATM   14  C   GARCL   1     -15.447  11.400  -0.608  0.00  0.00      p27_ C  
HETATM   15  O   GARCL   1     -14.832  10.999  -1.581  0.00  0.00      p27_ O  
HETATM   16  C   GARCL   1     -15.586  12.741  -0.360  0.00  0.00      p27_ C  
HETATM   17  C   GARCL   1     -15.849  13.597  -1.367  0.00  0.00      p27_ C  
HETATM   18  C   GARCL   1     -15.999  14.920  -1.181  0.00  0.00      p27_ C  
HETATM   19  C   GARCL   1     -15.868  15.431   0.056  0.00  0.00      p27_ C  
HETATM   20  C   GARCL   1     -15.576  14.600   1.065  0.00  0.00      p27_ C  
HETATM   21  C   GARCL   1     -15.429  13.282   0.865  0.00  0.00      p27_ C  
HETATM   22  O   GARCL   1     -16.280  15.756  -2.217  0.00  0.00      p27_ O  
HETATM   23  H   GARCL   1     -17.042  15.397  -2.703  0.00  0.00      p27_ H  
HETATM   24  O   GARCL   1     -16.010  16.768   0.264  0.00  0.00      p27_ O  
HETATM   25  H   GARCL   1     -15.364  17.257  -0.270  0.00  0.00      p27_ H  
HETATM   26  O   GARCL   1     -13.759  10.048   1.135  0.00  0.00      p27_ O  
HETATM   27  H   GARCL   1     -13.473  10.672   0.448  0.00  0.00      p27_ H  
HETATM   28  C   GARCL   1     -14.552   8.450   3.169  0.00  0.00      p27_ C  
HETATM   29  C   GARCL   1     -14.303   7.019   3.709  0.00  0.00      p27_ C  
HETATM   30  C   GARCL   1     -14.369   6.978   5.252  0.00  0.00      p27_ C  
HETATM   31  C   GARCL   1     -14.948   8.249   5.827  0.00  0.00      p27_ C  
HETATM   32  C   GARCL   1     -14.287   9.268   6.406  0.00  0.00      p27_ C  
HETATM   33  C   GARCL   1     -15.029  10.485   6.910  0.00  0.00      p27_ C  
HETATM   34  C   GARCL   1     -12.790   9.335   6.595  0.00  0.00      p27_ C  
HETATM   35  C   GARCL   1     -12.986   6.385   3.284  0.00  0.00      p27_ C  
HETATM   36  C   GARCL   1     -11.926   6.271   4.356  0.00  0.00      p27_ C  
HETATM   37  C   GARCL   1     -12.720   6.031   2.015  0.00  0.00      p27_ C  
HETATM   38  C   GARCL   1     -19.150  10.091   1.906  0.00  0.00      p27_ C  
HETATM   39  C   GARCL   1     -20.268   9.156   2.320  0.00  0.00      p27_ C  
HETATM   40  C   GARCL   1     -21.538   9.468   2.639  0.00  0.00      p27_ C  
HETATM   41  C   GARCL   1     -22.508   8.393   3.077  0.00  0.00      p27_ C  
HETATM   42  C   GARCL   1     -22.135  10.854   2.629  0.00  0.00      p27_ C  
HETATM   43  C   GARCL   1     -16.902   6.023  -0.643  0.00  0.00      p27_ C  
HETATM   44  C   GARCL   1     -16.265   6.051  -2.009  0.00  0.00      p27_ C  
HETATM   45  C   GARCL   1     -16.858   6.296  -3.190  0.00  0.00      p27_ C  
HETATM   46  C   GARCL   1     -16.071   6.236  -4.480  0.00  0.00      p27_ C  
HETATM   47  C   GARCL   1     -18.321   6.618  -3.378  0.00  0.00      p27_ C  
CONECT    1    2    8   14
CONECT    2    1    3   26
CONECT    3    2    4    9   28
CONECT    4    3    5
CONECT    5    4    6   43
CONECT    6    5    7   11   12
CONECT    7    6    8    9   38
CONECT    8    1    7
CONECT    8   13
CONECT    8   13
CONECT    9    3    7
CONECT    9   10
CONECT    9   10
CONECT   10    9
CONECT   10    9
CONECT   11    6
CONECT   12    6
CONECT   13    8
CONECT   13    8
CONECT   14    1
CONECT   14   15
CONECT   14   15
CONECT   14   16
CONECT   15   14
CONECT   15   14
CONECT   16   14
CONECT   16   17
CONECT   16   17
CONECT   16   17
CONECT   16   17
CONECT   16   21
CONECT   16   21
CONECT   16   21
CONECT   16   21
CONECT   17   16
CONECT   17   16
CONECT   17   16
CONECT   17   16
CONECT   17   18
CONECT   17   18
CONECT   17   18
CONECT   17   18
CONECT   18   17
CONECT   18   17
CONECT   18   17
CONECT   18   17
CONECT   18   19
CONECT   18   19
CONECT   18   19
CONECT   18   19
CONECT   18   22
CONECT   19   18
CONECT   19   18
CONECT   19   18
CONECT   19   18
CONECT   19   20
CONECT   19   20
CONECT   19   20
CONECT   19   20
CONECT   19   24
CONECT   20   19
CONECT   20   19
CONECT   20   19
CONECT   20   19
CONECT   20   21
CONECT   20   21
CONECT   20   21
CONECT   20   21
CONECT   21   16
CONECT   21   16
CONECT   21   16
CONECT   21   16
CONECT   21   20
CONECT   21   20
CONECT   21   20
CONECT   21   20
CONECT   22   18   23
CONECT   23   22
CONECT   24   19   25
CONECT   25   24
CONECT   26    2   27
CONECT   27   26
CONECT   28    3   29
CONECT   29   28   30   35
CONECT   30   29   31
CONECT   31   30   32
CONECT   32   31   33   34
CONECT   33   32
CONECT   34   32
CONECT   35   29   36   37
CONECT   36   35
CONECT   37   35
CONECT   38    7   39
CONECT   39   38   40
CONECT   40   39   41   42
CONECT   41   40
CONECT   42   40
CONECT   43    5   44
CONECT   44   43   45
CONECT   45   44   46   47
CONECT   46   45
CONECT   47   45
END
