# Supplementary material for: Discordant Effects of Putative Lysine Acetyltransferase Inhibitors in Biochemical and Living Systems
Source: Cells. 2019 Sep 2;8(9):1022. doi: 10.3390/cells8091022 (PMC6770547; doi:10.3390/cells8091022)
Supplement: Supplementary file 1 [file cells-08-01022-s001.zip › p300_Fig4_PDBs_20190819/Fig_4C_CTB.pdb]

HETATM    1  C   CTB L   1     -17.592  18.511   0.697  0.00  0.00      p27_ C  
HETATM    2  N   CTB L   1     -17.377  18.228  -0.620  0.00  0.00      p27_ N  
HETATM    3  O   CTB L   1     -18.525  18.015   1.284  0.00  0.00      p27_ O  
HETATM    4  H   CTB L   1     -16.455  18.396  -0.986  0.00  0.00      p27_ H  
HETATM    5  C   CTB L   1     -18.149  17.683  -1.585  0.00  0.00      p27_ C  
HETATM    6  C   CTB L   1     -18.056  16.348  -1.708  0.00  0.00      p27_ C  
HETATM    7  C   CTB L   1     -18.772  15.694  -2.632  0.00  0.00      p27_ C  
HETATM    8  C   CTB L   1     -19.589  16.366  -3.457  0.00  0.00      p27_ C  
HETATM    9  Cl  CTB L   1     -20.477  15.447  -4.624  0.00  0.00      p27_ C  
HETATM   10  C   CTB L   1     -19.698  17.709  -3.375  0.00  0.00      p27_ C  
HETATM   11  C   CTB L   1     -18.963  18.336  -2.433  0.00  0.00      p27_ C  
HETATM   12  C   CTB L   1     -20.599  18.513  -4.302  0.00  0.00      p27_ C  
HETATM   13  F   CTB L   1     -19.998  19.634  -4.676  0.00  0.00      p27_ F  
HETATM   14  F   CTB L   1     -20.947  17.871  -5.407  0.00  0.00      p27_ F  
HETATM   15  F   CTB L   1     -21.720  18.851  -3.682  0.00  0.00      p27_ F  
HETATM   16  C   CTB L   1     -16.602  19.217   1.326  0.00  0.00      p27_ C  
HETATM   17  C   CTB L   1     -16.903  20.463   1.748  0.00  0.00      p27_ C  
HETATM   18  C   CTB L   1     -16.009  21.230   2.387  0.00  0.00      p27_ C  
HETATM   19  C   CTB L   1     -14.780  20.749   2.601  0.00  0.00      p27_ C  
HETATM   20  C   CTB L   1     -14.473  19.521   2.164  0.00  0.00      p27_ C  
HETATM   21  C   CTB L   1     -15.355  18.715   1.533  0.00  0.00      p27_ C  
HETATM   22  O   CTB L   1     -14.991  17.482   1.040  0.00  0.00      p27_ O  
HETATM   23  C   CTB L   1     -13.969  16.740   1.650  0.00  0.00      p27_ C  
HETATM   24  C   CTB L   1     -14.558  15.408   2.110  0.00  0.00      p27_ C  
CONECT    1    2
CONECT    1    3
CONECT    1    3
CONECT    1   16
CONECT    2    1    4    5
CONECT    3    1
CONECT    3    1
CONECT    4    2
CONECT    5    2
CONECT    5    6
CONECT    5    6
CONECT    5    6
CONECT    5    6
CONECT    5   11
CONECT    5   11
CONECT    5   11
CONECT    5   11
CONECT    6    5
CONECT    6    5
CONECT    6    5
CONECT    6    5
CONECT    6    7
CONECT    6    7
CONECT    6    7
CONECT    6    7
CONECT    7    6
CONECT    7    6
CONECT    7    6
CONECT    7    6
CONECT    7    8
CONECT    7    8
CONECT    7    8
CONECT    7    8
CONECT    8    7
CONECT    8    7
CONECT    8    7
CONECT    8    7
CONECT    8    9
CONECT    8   10
CONECT    8   10
CONECT    8   10
CONECT    8   10
CONECT    9    8
CONECT   10    8
CONECT   10    8
CONECT   10    8
CONECT   10    8
CONECT   10   11
CONECT   10   11
CONECT   10   11
CONECT   10   11
CONECT   10   12
CONECT   11    5
CONECT   11    5
CONECT   11    5
CONECT   11    5
CONECT   11   10
CONECT   11   10
CONECT   11   10
CONECT   11   10
CONECT   12   10   13   14   15
CONECT   13   12
CONECT   14   12
CONECT   15   12
CONECT   16    1
CONECT   16   17
CONECT   16   17
CONECT   16   17
CONECT   16   17
CONECT   16   21
CONECT   16   21
CONECT   16   21
CONECT   16   21
CONECT   17   16
CONECT   17   16
CONECT   17   16
CONECT   17   16
CONECT   17   18
CONECT   17   18
CONECT   17   18
CONECT   17   18
CONECT   18   17
CONECT   18   17
CONECT   18   17
CONECT   18   17
CONECT   18   19
CONECT   18   19
CONECT   18   19
CONECT   18   19
CONECT   19   18
CONECT   19   18
CONECT   19   18
CONECT   19   18
CONECT   19   20
CONECT   19   20
CONECT   19   20
CONECT   19   20
CONECT   20   19
CONECT   20   19
CONECT   20   19
CONECT   20   19
CONECT   20   21
CONECT   20   21
CONECT   20   21
CONECT   20   21
CONECT   21   16
CONECT   21   16
CONECT   21   16
CONECT   21   16
CONECT   21   20
CONECT   21   20
CONECT   21   20
CONECT   21   20
CONECT   21   22
CONECT   22   21   23
CONECT   23   22   24
CONECT   24   23
END
