# Supplementary material for: Discordant Effects of Putative Lysine Acetyltransferase Inhibitors in Biochemical and Living Systems
Source: Cells. 2019 Sep 2;8(9):1022. doi: 10.3390/cells8091022 (PMC6770547; doi:10.3390/cells8091022)
Supplement: Supplementary file 1 [file cells-08-01022-s001.zip › p300_Fig4_PDBs_20190819/Fig_4D_EGCG.pdb]

HETATM    1  C   EGCGL   1     -16.420  19.243  -1.006  0.00  0.00      p27_ C  
HETATM    2  C   EGCGL   1     -17.126  19.084   0.122  0.00  0.00      p27_ C  
HETATM    3  C   EGCGL   1     -16.889  18.078   0.979  0.00  0.00      p27_ C  
HETATM    4  C   EGCGL   1     -15.909  17.197   0.693  0.00  0.00      p27_ C  
HETATM    5  C   EGCGL   1     -15.168  17.324  -0.429  0.00  0.00      p27_ C  
HETATM    6  C   EGCGL   1     -15.457  18.344  -1.258  0.00  0.00      p27_ C  
HETATM    7  C   EGCGL   1     -15.627  16.054   1.642  0.00  0.00      p27_ C  
HETATM    8  C   EGCGL   1     -14.235  15.467   1.385  0.00  0.00      p27_ C  
HETATM    9  C   EGCGL   1     -14.117  15.212  -0.114  0.00  0.00      p27_ C  
HETATM   10  O   EGCGL   1     -14.184  16.441  -0.798  0.00  0.00      p27_ O  
HETATM   11  C   EGCGL   1     -15.068  14.148  -0.656  0.00  0.00      p27_ C  
HETATM   12  C   EGCGL   1     -14.739  12.847  -0.559  0.00  0.00      p27_ C  
HETATM   13  C   EGCGL   1     -15.533  11.866  -1.018  0.00  0.00      p27_ C  
HETATM   14  C   EGCGL   1     -16.700  12.190  -1.599  0.00  0.00      p27_ C  
HETATM   15  C   EGCGL   1     -17.059  13.480  -1.718  0.00  0.00      p27_ C  
HETATM   16  C   EGCGL   1     -16.239  14.436  -1.250  0.00  0.00      p27_ C  
HETATM   17  O   EGCGL   1     -14.125  14.306   2.144  0.00  0.00      p27_ O  
HETATM   18  C   EGCGL   1     -15.099  13.623   2.847  0.00  0.00      p27_ C  
HETATM   19  O   EGCGL   1     -15.439  14.224   3.855  0.00  0.00      p27_ O  
HETATM   20  C   EGCGL   1     -15.719  12.417   2.602  0.00  0.00      p27_ C  
HETATM   21  C   EGCGL   1     -15.170  11.204   2.805  0.00  0.00      p27_ C  
HETATM   22  C   EGCGL   1     -15.807  10.048   2.550  0.00  0.00      p27_ C  
HETATM   23  C   EGCGL   1     -17.059  10.076   2.069  0.00  0.00      p27_ C  
HETATM   24  C   EGCGL   1     -17.654  11.259   1.853  0.00  0.00      p27_ C  
HETATM   25  C   EGCGL   1     -16.982  12.391   2.121  0.00  0.00      p27_ C  
HETATM   26  O   EGCGL   1     -15.211   8.845   2.771  0.00  0.00      p27_ O  
HETATM   27  H   EGCGL   1     -15.888   8.214   3.065  0.00  0.00      p27_ H  
HETATM   28  O   EGCGL   1     -17.724   8.923   1.803  0.00  0.00      p27_ O  
HETATM   29  H   EGCGL   1     -17.327   8.505   1.021  0.00  0.00      p27_ H  
HETATM   30  O   EGCGL   1     -18.922  11.293   1.366  0.00  0.00      p27_ O  
HETATM   31  H   EGCGL   1     -19.531  11.625   2.045  0.00  0.00      p27_ H  
HETATM   32  O   EGCGL   1     -17.654  17.955   2.100  0.00  0.00      p27_ O  
HETATM   33  H   EGCGL   1     -17.485  18.696   2.702  0.00  0.00      p27_ H  
HETATM   34  O   EGCGL   1     -15.180  10.557  -0.910  0.00  0.00      p27_ O  
HETATM   35  H   EGCGL   1     -15.595  10.069  -1.641  0.00  0.00      p27_ H  
HETATM   36  O   EGCGL   1     -18.237  13.802  -2.312  0.00  0.00      p27_ O  
HETATM   37  H   EGCGL   1     -18.245  13.477  -3.226  0.00  0.00      p27_ H  
HETATM   38  O   EGCGL   1     -16.686  20.266  -1.863  0.00  0.00      p27_ O  
HETATM   39  H   EGCGL   1     -17.355  19.974  -2.504  0.00  0.00      p27_ H  
HETATM   40  O   EGCGL   1     -17.522  11.218  -2.073  0.00  0.00      p27_ O  
HETATM   41  H   EGCGL   1     -17.101  10.355  -1.931  0.00  0.00      p27_ H  
CONECT    1    2
CONECT    1    2
CONECT    1    2
CONECT    1    2
CONECT    1    6
CONECT    1    6
CONECT    1    6
CONECT    1    6
CONECT    1   38
CONECT    2    1
CONECT    2    1
CONECT    2    1
CONECT    2    1
CONECT    2    3
CONECT    2    3
CONECT    2    3
CONECT    2    3
CONECT    3    2
CONECT    3    2
CONECT    3    2
CONECT    3    2
CONECT    3    4
CONECT    3    4
CONECT    3    4
CONECT    3    4
CONECT    3   32
CONECT    4    3
CONECT    4    3
CONECT    4    3
CONECT    4    3
CONECT    4    5
CONECT    4    5
CONECT    4    5
CONECT    4    5
CONECT    4    7
CONECT    5    4
CONECT    5    4
CONECT    5    4
CONECT    5    4
CONECT    5    6
CONECT    5    6
CONECT    5    6
CONECT    5    6
CONECT    5   10
CONECT    6    1
CONECT    6    1
CONECT    6    1
CONECT    6    1
CONECT    6    5
CONECT    6    5
CONECT    6    5
CONECT    6    5
CONECT    7    4    8
CONECT    8    7    9   17
CONECT    9    8   10   11
CONECT   10    5    9
CONECT   11    9
CONECT   11   12
CONECT   11   12
CONECT   11   12
CONECT   11   12
CONECT   11   16
CONECT   11   16
CONECT   11   16
CONECT   11   16
CONECT   12   11
CONECT   12   11
CONECT   12   11
CONECT   12   11
CONECT   12   13
CONECT   12   13
CONECT   12   13
CONECT   12   13
CONECT   13   12
CONECT   13   12
CONECT   13   12
CONECT   13   12
CONECT   13   14
CONECT   13   14
CONECT   13   14
CONECT   13   14
CONECT   13   34
CONECT   14   13
CONECT   14   13
CONECT   14   13
CONECT   14   13
CONECT   14   15
CONECT   14   15
CONECT   14   15
CONECT   14   15
CONECT   14   40
CONECT   15   14
CONECT   15   14
CONECT   15   14
CONECT   15   14
CONECT   15   16
CONECT   15   16
CONECT   15   16
CONECT   15   16
CONECT   15   36
CONECT   16   11
CONECT   16   11
CONECT   16   11
CONECT   16   11
CONECT   16   15
CONECT   16   15
CONECT   16   15
CONECT   16   15
CONECT   17    8   18
CONECT   18   17
CONECT   18   19
CONECT   18   19
CONECT   18   20
CONECT   19   18
CONECT   19   18
CONECT   20   18
CONECT   20   21
CONECT   20   21
CONECT   20   21
CONECT   20   21
CONECT   20   25
CONECT   20   25
CONECT   20   25
CONECT   20   25
CONECT   21   20
CONECT   21   20
CONECT   21   20
CONECT   21   20
CONECT   21   22
CONECT   21   22
CONECT   21   22
CONECT   21   22
CONECT   22   21
CONECT   22   21
CONECT   22   21
CONECT   22   21
CONECT   22   23
CONECT   22   23
CONECT   22   23
CONECT   22   23
CONECT   22   26
CONECT   23   22
CONECT   23   22
CONECT   23   22
CONECT   23   22
CONECT   23   24
CONECT   23   24
CONECT   23   24
CONECT   23   24
CONECT   23   28
CONECT   24   23
CONECT   24   23
CONECT   24   23
CONECT   24   23
CONECT   24   25
CONECT   24   25
CONECT   24   25
CONECT   24   25
CONECT   24   30
CONECT   25   20
CONECT   25   20
CONECT   25   20
CONECT   25   20
CONECT   25   24
CONECT   25   24
CONECT   25   24
CONECT   25   24
CONECT   26   22   27
CONECT   27   26
CONECT   28   23   29
CONECT   29   28
CONECT   30   24   31
CONECT   31   30
CONECT   32    3   33
CONECT   33   32
CONECT   34   13   35
CONECT   35   34
CONECT   36   15   37
CONECT   37   36
CONECT   38    1   39
CONECT   39   38
CONECT   40   14   41
CONECT   41   40
END
