# Supplementary material for: Discordant Effects of Putative Lysine Acetyltransferase Inhibitors in Biochemical and Living Systems
Source: Cells. 2019 Sep 2;8(9):1022. doi: 10.3390/cells8091022 (PMC6770547; doi:10.3390/cells8091022)
Supplement: Supplementary file 1 [file cells-08-01022-s001.zip › p300_Fig4_PDBs_20190819/Fig_4E_CTPB.pdb]

HETATM    1  C   CTPBL   1     -16.617  12.604  -0.297  0.00  0.00      p27_ C  
HETATM    2  C   CTPBL   1     -16.991  11.385  -0.773  0.00  0.00      p27_ C  
HETATM    3  C   CTPBL   1     -17.017  10.347   0.084  0.00  0.00      p27_ C  
HETATM    4  C   CTPBL   1     -16.773  10.498   1.388  0.00  0.00      p27_ C  
HETATM    5  C   CTPBL   1     -16.443  11.711   1.843  0.00  0.00      p27_ C  
HETATM    6  C   CTPBL   1     -16.337  12.775   1.024  0.00  0.00      p27_ C  
HETATM    7  C   CTPBL   1     -16.562  13.661  -1.164  0.00  0.00      p27_ C  
HETATM    8  N   CTPBL   1     -17.622  14.509  -1.020  0.00  0.00      p27_ N  
HETATM    9  H   CTPBL   1     -18.322  14.238  -0.345  0.00  0.00      p27_ H  
HETATM   10  O   CTPBL   1     -15.821  13.763  -2.111  0.00  0.00      p27_ O  
HETATM   11  C   CTPBL   1     -17.985  15.659  -1.625  0.00  0.00      p27_ C  
HETATM   12  C   CTPBL   1     -17.538  16.899  -1.355  0.00  0.00      p27_ C  
HETATM   13  C   CTPBL   1     -17.963  17.995  -2.015  0.00  0.00      p27_ C  
HETATM   14  C   CTPBL   1     -18.888  17.820  -2.983  0.00  0.00      p27_ C  
HETATM   15  Cl  CTPBL   1     -19.516  19.145  -3.901  0.00  0.00      p27_ C  
HETATM   16  C   CTPBL   1     -19.360  16.595  -3.264  0.00  0.00      p27_ C  
HETATM   17  C   CTPBL   1     -18.913  15.527  -2.588  0.00  0.00      p27_ C  
HETATM   18  C   CTPBL   1     -17.410  19.369  -1.656  0.00  0.00      p27_ C  
HETATM   19  F   CTPBL   1     -17.730  19.685  -0.410  0.00  0.00      p27_ F  
HETATM   20  F   CTPBL   1     -17.850  20.347  -2.431  0.00  0.00      p27_ F  
HETATM   21  F   CTPBL   1     -16.089  19.372  -1.740  0.00  0.00      p27_ F  
HETATM   22  C   CTPBL   1     -15.818  14.078   1.635  0.00  0.00      p27_ C  
HETATM   23  C   CTPBL   1     -14.300  14.183   1.884  0.00  0.00      p27_ C  
HETATM   24  C   CTPBL   1     -13.502  14.206   0.567  0.00  0.00      p27_ C  
HETATM   25  C   CTPBL   1     -13.084  15.633   0.175  0.00  0.00      p27_ C  
HETATM   26  C   CTPBL   1     -13.630  16.685   1.154  0.00  0.00      p27_ C  
HETATM   27  C   CTPBL   1     -14.736  17.540   0.514  0.00  0.00      p27_ C  
HETATM   28  C   CTPBL   1     -15.641  18.199   1.568  0.00  0.00      p27_ C  
HETATM   29  C   CTPBL   1     -15.033  19.504   2.109  0.00  0.00      p27_ C  
HETATM   30  C   CTPBL   1     -16.067  20.639   2.178  0.00  0.00      p27_ C  
HETATM   31  C   CTPBL   1     -15.515  21.872   2.912  0.00  0.00      p27_ C  
HETATM   32  C   CTPBL   1     -14.760  22.819   1.963  0.00  0.00      p27_ C  
HETATM   33  C   CTPBL   1     -13.775  23.725   2.721  0.00  0.00      p27_ C  
HETATM   34  C   CTPBL   1     -14.295  25.167   2.838  0.00  0.00      p27_ C  
HETATM   35  C   CTPBL   1     -15.595  25.376   2.047  0.00  0.00      p27_ C  
HETATM   36  C   CTPBL   1     -16.771  25.737   2.965  0.00  0.00      p27_ C  
HETATM   37  O   CTPBL   1     -17.255  11.109  -2.095  0.00  0.00      p27_ O  
HETATM   38  C   CTPBL   1     -17.016   9.775  -2.462  0.00  0.00      p27_ C  
HETATM   39  C   CTPBL   1     -18.329   9.143  -2.908  0.00  0.00      p27_ C  
CONECT    1    2
CONECT    1    2
CONECT    1    2
CONECT    1    2
CONECT    1    6
CONECT    1    6
CONECT    1    6
CONECT    1    6
CONECT    1    7
CONECT    2    1
CONECT    2    1
CONECT    2    1
CONECT    2    1
CONECT    2    3
CONECT    2    3
CONECT    2    3
CONECT    2    3
CONECT    2   37
CONECT    3    2
CONECT    3    2
CONECT    3    2
CONECT    3    2
CONECT    3    4
CONECT    3    4
CONECT    3    4
CONECT    3    4
CONECT    4    3
CONECT    4    3
CONECT    4    3
CONECT    4    3
CONECT    4    5
CONECT    4    5
CONECT    4    5
CONECT    4    5
CONECT    5    4
CONECT    5    4
CONECT    5    4
CONECT    5    4
CONECT    5    6
CONECT    5    6
CONECT    5    6
CONECT    5    6
CONECT    6    1
CONECT    6    1
CONECT    6    1
CONECT    6    1
CONECT    6    5
CONECT    6    5
CONECT    6    5
CONECT    6    5
CONECT    6   22
CONECT    7    1    8
CONECT    7   10
CONECT    7   10
CONECT    8    7    9   11
CONECT    9    8
CONECT   10    7
CONECT   10    7
CONECT   11    8
CONECT   11   12
CONECT   11   12
CONECT   11   12
CONECT   11   12
CONECT   11   17
CONECT   11   17
CONECT   11   17
CONECT   11   17
CONECT   12   11
CONECT   12   11
CONECT   12   11
CONECT   12   11
CONECT   12   13
CONECT   12   13
CONECT   12   13
CONECT   12   13
CONECT   13   12
CONECT   13   12
CONECT   13   12
CONECT   13   12
CONECT   13   14
CONECT   13   14
CONECT   13   14
CONECT   13   14
CONECT   13   18
CONECT   14   13
CONECT   14   13
CONECT   14   13
CONECT   14   13
CONECT   14   15
CONECT   14   16
CONECT   14   16
CONECT   14   16
CONECT   14   16
CONECT   15   14
CONECT   16   14
CONECT   16   14
CONECT   16   14
CONECT   16   14
CONECT   16   17
CONECT   16   17
CONECT   16   17
CONECT   16   17
CONECT   17   11
CONECT   17   11
CONECT   17   11
CONECT   17   11
CONECT   17   16
CONECT   17   16
CONECT   17   16
CONECT   17   16
CONECT   18   13   19   20   21
CONECT   19   18
CONECT   20   18
CONECT   21   18
CONECT   22    6   23
CONECT   23   22   24
CONECT   24   23   25
CONECT   25   24   26
CONECT   26   25   27
CONECT   27   26   28
CONECT   28   27   29
CONECT   29   28   30
CONECT   30   29   31
CONECT   31   30   32
CONECT   32   31   33
CONECT   33   32   34
CONECT   34   33   35
CONECT   35   34   36
CONECT   36   35
CONECT   37    2   38
CONECT   38   37   39
CONECT   39   38
END
