# Supplementary material for: Discordant Effects of Putative Lysine Acetyltransferase Inhibitors in Biochemical and Living Systems
Source: Cells. 2019 Sep 2;8(9):1022. doi: 10.3390/cells8091022 (PMC6770547; doi:10.3390/cells8091022)
Supplement: Supplementary file 1 [file cells-08-01022-s001.zip › p300_Fig4_PDBs_20190819/Fig_4FG_C646_tunnel.pdb]

HETATM    1  C   C646L   1     -16.133  15.560  -1.994  0.00  0.00      p27_ C  
HETATM    2  C   C646L   1     -16.538  16.696  -1.378  0.00  0.00      p27_ C  
HETATM    3  C   C646L   1     -15.822  17.456  -0.530  0.00  0.00      p27_ C  
HETATM    4  N   C646L   1     -16.530  18.432  -0.078  0.00  0.00      p27_ N  
HETATM    5  O   C646L   1     -14.501  17.219  -0.329  0.00  0.00      p27_ O  
HETATM    6  C   C646L   1     -16.233  19.326   0.801  0.00  0.00      p27_ C  
HETATM    7  N   C646L   1     -17.635  18.367  -0.652  0.00  0.00      p27_ N  
HETATM    8  C   C646L   1     -17.120  20.259   1.217  0.00  0.00      p27_ C  
HETATM    9  C   C646L   1     -15.037  19.426   1.421  0.00  0.00      p27_ C  
HETATM   10  C   C646L   1     -16.837  21.198   2.141  0.00  0.00      p27_ C  
HETATM   11  C   C646L   1     -15.623  21.290   2.712  0.00  0.00      p27_ C  
HETATM   12  C   C646L   1     -14.728  20.364   2.334  0.00  0.00      p27_ C  
HETATM   13  C   C646L   1     -17.683  17.378  -1.442  0.00  0.00      p27_ C  
HETATM   14  C   C646L   1     -18.934  17.067  -2.209  0.00  0.00      p27_ C  
HETATM   15  C   C646L   1     -15.321  22.249   3.632  0.00  0.00      p27_ C  
HETATM   16  O   C646L   1     -15.376  23.451   3.286  0.00  0.00      p27_ O  
HETATM   17  O   C646L   1     -14.977  21.949   4.799  0.00  0.00      p27_ O  
HETATM   18  C   C646L   1     -16.044  14.419  -1.279  0.00  0.00      p27_ C  
HETATM   19  O   C646L   1     -16.063  14.165  -0.060  0.00  0.00      p27_ O  
HETATM   20  C   C646L   1     -15.717  12.996   0.211  0.00  0.00      p27_ C  
HETATM   21  C   C646L   1     -15.297  12.477  -0.959  0.00  0.00      p27_ C  
HETATM   22  C   C646L   1     -15.675  12.344   1.408  0.00  0.00      p27_ C  
HETATM   23  C   C646L   1     -15.489  13.378  -1.906  0.00  0.00      p27_ C  
HETATM   24  C   C646L   1     -15.983  12.873   2.619  0.00  0.00      p27_ C  
HETATM   25  C   C646L   1     -15.257  11.055   1.453  0.00  0.00      p27_ C  
HETATM   26  C   C646L   1     -15.913  12.194   3.792  0.00  0.00      p27_ C  
HETATM   27  C   C646L   1     -16.237  12.841   5.129  0.00  0.00      p27_ C  
HETATM   28  C   C646L   1     -15.534  10.899   3.786  0.00  0.00      p27_ C  
HETATM   29  C   C646L   1     -15.447   9.987   4.999  0.00  0.00      p27_ C  
HETATM   30  C   C646L   1     -15.201  10.364   2.605  0.00  0.00      p27_ C  
HETATM   31  N   C646L   1     -14.911  10.473   0.395  0.00  0.00      p27_ N  
HETATM   32  O   C646L   1     -13.654  10.061   0.403  0.00  0.00      p27_ O  
HETATM   33  O   C646L   1     -15.593   9.357   0.241  0.00  0.00      p27_ O  
CONECT    1    2   18
CONECT    2    1
CONECT    2    3
CONECT    2    3
CONECT    2    3
CONECT    2    3
CONECT    2   13
CONECT    2   13
CONECT    2   13
CONECT    2   13
CONECT    3    2
CONECT    3    2
CONECT    3    2
CONECT    3    2
CONECT    3    4
CONECT    3    4
CONECT    3    4
CONECT    3    4
CONECT    3    5
CONECT    3    5
CONECT    4    3
CONECT    4    3
CONECT    4    3
CONECT    4    3
CONECT    4    6
CONECT    4    7
CONECT    4    7
CONECT    4    7
CONECT    4    7
CONECT    5    3
CONECT    5    3
CONECT    6    4
CONECT    6    8
CONECT    6    8
CONECT    6    8
CONECT    6    8
CONECT    6    9
CONECT    6    9
CONECT    6    9
CONECT    6    9
CONECT    7    4
CONECT    7    4
CONECT    7    4
CONECT    7    4
CONECT    7   13
CONECT    7   13
CONECT    7   13
CONECT    7   13
CONECT    8    6
CONECT    8    6
CONECT    8    6
CONECT    8    6
CONECT    8   10
CONECT    8   10
CONECT    8   10
CONECT    8   10
CONECT    9    6
CONECT    9    6
CONECT    9    6
CONECT    9    6
CONECT    9   12
CONECT    9   12
CONECT    9   12
CONECT    9   12
CONECT   10    8
CONECT   10    8
CONECT   10    8
CONECT   10    8
CONECT   10   11
CONECT   10   11
CONECT   10   11
CONECT   10   11
CONECT   11   10
CONECT   11   10
CONECT   11   10
CONECT   11   10
CONECT   11   12
CONECT   11   12
CONECT   11   12
CONECT   11   12
CONECT   11   15
CONECT   12    9
CONECT   12    9
CONECT   12    9
CONECT   12    9
CONECT   12   11
CONECT   12   11
CONECT   12   11
CONECT   12   11
CONECT   13    2
CONECT   13    2
CONECT   13    2
CONECT   13    2
CONECT   13    7
CONECT   13    7
CONECT   13    7
CONECT   13    7
CONECT   13   14
CONECT   14   13
CONECT   15   11
CONECT   15   16
CONECT   15   16
CONECT   15   16
CONECT   15   16
CONECT   15   17
CONECT   15   17
CONECT   15   17
CONECT   15   17
CONECT   16   15
CONECT   16   15
CONECT   16   15
CONECT   16   15
CONECT   17   15
CONECT   17   15
CONECT   17   15
CONECT   17   15
CONECT   18    1
CONECT   18   19
CONECT   18   19
CONECT   18   19
CONECT   18   19
CONECT   18   23
CONECT   18   23
CONECT   18   23
CONECT   18   23
CONECT   19   18
CONECT   19   18
CONECT   19   18
CONECT   19   18
CONECT   19   20
CONECT   19   20
CONECT   19   20
CONECT   19   20
CONECT   20   19
CONECT   20   19
CONECT   20   19
CONECT   20   19
CONECT   20   21
CONECT   20   21
CONECT   20   21
CONECT   20   21
CONECT   20   22
CONECT   21   20
CONECT   21   20
CONECT   21   20
CONECT   21   20
CONECT   21   23
CONECT   21   23
CONECT   21   23
CONECT   21   23
CONECT   22   20
CONECT   22   24
CONECT   22   24
CONECT   22   24
CONECT   22   24
CONECT   22   25
CONECT   22   25
CONECT   22   25
CONECT   22   25
CONECT   23   18
CONECT   23   18
CONECT   23   18
CONECT   23   18
CONECT   23   21
CONECT   23   21
CONECT   23   21
CONECT   23   21
CONECT   24   22
CONECT   24   22
CONECT   24   22
CONECT   24   22
CONECT   24   26
CONECT   24   26
CONECT   24   26
CONECT   24   26
CONECT   25   22
CONECT   25   22
CONECT   25   22
CONECT   25   22
CONECT   25   30
CONECT   25   30
CONECT   25   30
CONECT   25   30
CONECT   25   31
CONECT   26   24
CONECT   26   24
CONECT   26   24
CONECT   26   24
CONECT   26   27
CONECT   26   28
CONECT   26   28
CONECT   26   28
CONECT   26   28
CONECT   27   26
CONECT   28   26
CONECT   28   26
CONECT   28   26
CONECT   28   26
CONECT   28   29
CONECT   28   30
CONECT   28   30
CONECT   28   30
CONECT   28   30
CONECT   29   28
CONECT   30   25
CONECT   30   25
CONECT   30   25
CONECT   30   25
CONECT   30   28
CONECT   30   28
CONECT   30   28
CONECT   30   28
CONECT   31   25   32   33
CONECT   32   31
CONECT   33   31
END
