# Supplementary material for: Discordant Effects of Putative Lysine Acetyltransferase Inhibitors in Biochemical and Living Systems
Source: Cells. 2019 Sep 2;8(9):1022. doi: 10.3390/cells8091022 (PMC6770547; doi:10.3390/cells8091022)
Supplement: Supplementary file 1 [file cells-08-01022-s001.zip › p300_Fig4_PDBs_20190819/Fig_4H_C646_side.pdb]

HETATM    1  C   C646L   1     -14.770  16.453  -0.362  0.00  0.00      p27_ C  
HETATM    2  C   C646L   1     -15.868  17.084  -0.842  0.00  0.00      p27_ C  
HETATM    3  C   C646L   1     -16.788  16.578  -1.683  0.00  0.00      p27_ C  
HETATM    4  N   C646L   1     -17.670  17.466  -1.987  0.00  0.00      p27_ N  
HETATM    5  O   C646L   1     -16.777  15.263  -2.019  0.00  0.00      p27_ O  
HETATM    6  C   C646L   1     -18.658  17.396  -2.811  0.00  0.00      p27_ C  
HETATM    7  N   C646L   1     -17.391  18.486  -1.326  0.00  0.00      p27_ N  
HETATM    8  C   C646L   1     -19.467  18.450  -3.067  0.00  0.00      p27_ C  
HETATM    9  C   C646L   1     -18.988  16.297  -3.522  0.00  0.00      p27_ C  
HETATM   10  C   C646L   1     -20.501  18.405  -3.929  0.00  0.00      p27_ C  
HETATM   11  C   C646L   1     -20.822  17.282  -4.596  0.00  0.00      p27_ C  
HETATM   12  C   C646L   1     -20.024  16.225  -4.377  0.00  0.00      p27_ C  
HETATM   13  C   C646L   1     -16.354  18.306  -0.621  0.00  0.00      p27_ C  
HETATM   14  C   C646L   1     -15.798  19.413   0.224  0.00  0.00      p27_ C  
HETATM   15  C   C646L   1     -21.879  17.221  -5.454  0.00  0.00      p27_ C  
HETATM   16  O   C646L   1     -22.416  18.290  -5.823  0.00  0.00      p27_ O  
HETATM   17  O   C646L   1     -22.325  16.122  -5.861  0.00  0.00      p27_ O  
HETATM   18  C   C646L   1     -14.834  15.131  -0.097  0.00  0.00      p27_ C  
HETATM   19  O   C646L   1     -15.748  14.372   0.280  0.00  0.00      p27_ O  
HETATM   20  C   C646L   1     -15.344  13.246   0.636  0.00  0.00      p27_ C  
HETATM   21  C   C646L   1     -14.000  13.333   0.614  0.00  0.00      p27_ C  
HETATM   22  C   C646L   1     -16.043  12.147   1.044  0.00  0.00      p27_ C  
HETATM   23  C   C646L   1     -13.669  14.530   0.163  0.00  0.00      p27_ C  
HETATM   24  C   C646L   1     -17.390  12.063   1.185  0.00  0.00      p27_ C  
HETATM   25  C   C646L   1     -15.376  11.019   1.387  0.00  0.00      p27_ C  
HETATM   26  C   C646L   1     -18.048  10.954   1.610  0.00  0.00      p27_ C  
HETATM   27  C   C646L   1     -19.558  10.919   1.784  0.00  0.00      p27_ C  
HETATM   28  C   C646L   1     -17.347   9.838   1.899  0.00  0.00      p27_ C  
HETATM   29  C   C646L   1     -17.930   8.505   2.340  0.00  0.00      p27_ C  
HETATM   30  C   C646L   1     -16.015   9.907   1.790  0.00  0.00      p27_ C  
HETATM   31  N   C646L   1     -14.121  10.994   1.329  0.00  0.00      p27_ N  
HETATM   32  O   C646L   1     -13.549  10.528   2.427  0.00  0.00      p27_ O  
HETATM   33  O   C646L   1     -13.721  10.150   0.400  0.00  0.00      p27_ O  
CONECT    1    2   18
CONECT    2    1
CONECT    2    3
CONECT    2    3
CONECT    2    3
CONECT    2    3
CONECT    2   13
CONECT    2   13
CONECT    2   13
CONECT    2   13
CONECT    3    2
CONECT    3    2
CONECT    3    2
CONECT    3    2
CONECT    3    4
CONECT    3    4
CONECT    3    4
CONECT    3    4
CONECT    3    5
CONECT    3    5
CONECT    4    3
CONECT    4    3
CONECT    4    3
CONECT    4    3
CONECT    4    6
CONECT    4    7
CONECT    4    7
CONECT    4    7
CONECT    4    7
CONECT    5    3
CONECT    5    3
CONECT    6    4
CONECT    6    8
CONECT    6    8
CONECT    6    8
CONECT    6    8
CONECT    6    9
CONECT    6    9
CONECT    6    9
CONECT    6    9
CONECT    7    4
CONECT    7    4
CONECT    7    4
CONECT    7    4
CONECT    7   13
CONECT    7   13
CONECT    7   13
CONECT    7   13
CONECT    8    6
CONECT    8    6
CONECT    8    6
CONECT    8    6
CONECT    8   10
CONECT    8   10
CONECT    8   10
CONECT    8   10
CONECT    9    6
CONECT    9    6
CONECT    9    6
CONECT    9    6
CONECT    9   12
CONECT    9   12
CONECT    9   12
CONECT    9   12
CONECT   10    8
CONECT   10    8
CONECT   10    8
CONECT   10    8
CONECT   10   11
CONECT   10   11
CONECT   10   11
CONECT   10   11
CONECT   11   10
CONECT   11   10
CONECT   11   10
CONECT   11   10
CONECT   11   12
CONECT   11   12
CONECT   11   12
CONECT   11   12
CONECT   11   15
CONECT   12    9
CONECT   12    9
CONECT   12    9
CONECT   12    9
CONECT   12   11
CONECT   12   11
CONECT   12   11
CONECT   12   11
CONECT   13    2
CONECT   13    2
CONECT   13    2
CONECT   13    2
CONECT   13    7
CONECT   13    7
CONECT   13    7
CONECT   13    7
CONECT   13   14
CONECT   14   13
CONECT   15   11
CONECT   15   16
CONECT   15   16
CONECT   15   16
CONECT   15   16
CONECT   15   17
CONECT   15   17
CONECT   15   17
CONECT   15   17
CONECT   16   15
CONECT   16   15
CONECT   16   15
CONECT   16   15
CONECT   17   15
CONECT   17   15
CONECT   17   15
CONECT   17   15
CONECT   18    1
CONECT   18   19
CONECT   18   19
CONECT   18   19
CONECT   18   19
CONECT   18   23
CONECT   18   23
CONECT   18   23
CONECT   18   23
CONECT   19   18
CONECT   19   18
CONECT   19   18
CONECT   19   18
CONECT   19   20
CONECT   19   20
CONECT   19   20
CONECT   19   20
CONECT   20   19
CONECT   20   19
CONECT   20   19
CONECT   20   19
CONECT   20   21
CONECT   20   21
CONECT   20   21
CONECT   20   21
CONECT   20   22
CONECT   21   20
CONECT   21   20
CONECT   21   20
CONECT   21   20
CONECT   21   23
CONECT   21   23
CONECT   21   23
CONECT   21   23
CONECT   22   20
CONECT   22   24
CONECT   22   24
CONECT   22   24
CONECT   22   24
CONECT   22   25
CONECT   22   25
CONECT   22   25
CONECT   22   25
CONECT   23   18
CONECT   23   18
CONECT   23   18
CONECT   23   18
CONECT   23   21
CONECT   23   21
CONECT   23   21
CONECT   23   21
CONECT   24   22
CONECT   24   22
CONECT   24   22
CONECT   24   22
CONECT   24   26
CONECT   24   26
CONECT   24   26
CONECT   24   26
CONECT   25   22
CONECT   25   22
CONECT   25   22
CONECT   25   22
CONECT   25   30
CONECT   25   30
CONECT   25   30
CONECT   25   30
CONECT   25   31
CONECT   26   24
CONECT   26   24
CONECT   26   24
CONECT   26   24
CONECT   26   27
CONECT   26   28
CONECT   26   28
CONECT   26   28
CONECT   26   28
CONECT   27   26
CONECT   28   26
CONECT   28   26
CONECT   28   26
CONECT   28   26
CONECT   28   29
CONECT   28   30
CONECT   28   30
CONECT   28   30
CONECT   28   30
CONECT   29   28
CONECT   30   25
CONECT   30   25
CONECT   30   25
CONECT   30   25
CONECT   30   28
CONECT   30   28
CONECT   30   28
CONECT   30   28
CONECT   31   25   32   33
CONECT   32   31
CONECT   33   31
END
