# Supplementary material for: Discordant Effects of Putative Lysine Acetyltransferase Inhibitors in Biochemical and Living Systems
Source: Cells. 2019 Sep 2;8(9):1022. doi: 10.3390/cells8091022 (PMC6770547; doi:10.3390/cells8091022)
Supplement: Supplementary file 1 [file cells-08-01022-s001.zip › p300_Fig4_PDBs_20190819/lys.pdb]

HETATM    1  NZ  01K A 700     -15.455  25.275   3.316  1.00 23.83           N  
HETATM    2  CE  01K A 700     -16.291  26.178   2.526  1.00 25.67           C  
HETATM    3  CD  01K A 700     -17.329  26.813   3.412  1.00 27.74           C  
HETATM    4  CG  01K A 700     -18.268  27.602   2.513  1.00 28.68           C  
HETATM    5  CB  01K A 700     -19.470  28.041   3.313  1.00 31.49           C  
HETATM    6  CA  01K A 700     -20.738  28.047   2.463  1.00 31.75           C  
HETATM    7  N   01K A 700     -21.923  28.510   3.230  1.00 31.69           N  
HETATM    8  C   01K A 700     -20.574  28.695   1.071  1.00 32.18           C  
HETATM    9  O   01K A 700     -21.193  28.227   0.130  1.00 32.88           O  
HETATM   10  C63 01K A 700     -22.042  30.874   2.436  1.00 31.28           C  
HETATM   11  C61 01K A 700     -22.554  29.690   3.262  1.00 31.57           C  
HETATM   12  O62 01K A 700     -23.545  29.849   3.965  1.00 34.14           O  
HETATM   13  N64 01K A 700     -19.755  29.743   0.963  1.00 32.45           N  
CONECT    1    2
CONECT    2    1    3
CONECT    3    2    4
CONECT    4    3    5
CONECT    5    4    6
CONECT    6    5    7    8
CONECT    7    6   11
CONECT    8    6
CONECT    8    9
CONECT    8    9
CONECT    8   13
CONECT    9    8
CONECT    9    8
CONECT   10   11
CONECT   11    7   10
CONECT   11   12
CONECT   11   12
CONECT   12   11
CONECT   12   11
CONECT   13    8
END
