# Supplementary material for: Discordant Effects of Putative Lysine Acetyltransferase Inhibitors in Biochemical and Living Systems
Source: Cells. 2019 Sep 2;8(9):1022. doi: 10.3390/cells8091022 (PMC6770547; doi:10.3390/cells8091022)
Supplement: Supplementary file 1 [file cells-08-01022-s001.zip › p300_Fig4_PDBs_20190819/p300.pdb]

ATOM      1  N   LYS A1287       2.448  21.991 -25.763  1.00 34.94           N  
ATOM      2  CA  LYS A1287       1.918  20.904 -24.889  1.00 33.55           C  
ATOM      3  C   LYS A1287       1.065  21.516 -23.785  1.00 32.74           C  
ATOM      4  O   LYS A1287       1.520  22.371 -23.008  1.00 33.90           O  
ATOM      5  CB  LYS A1287       3.055  20.054 -24.292  1.00 34.79           C  
ATOM      6  CG  LYS A1287       2.617  19.072 -23.178  1.00 35.16           C  
ATOM      7  CD  LYS A1287       1.751  17.933 -23.702  1.00 39.62           C  
ATOM      8  CE  LYS A1287       2.570  16.814 -24.331  1.00 40.09           C  
ATOM      9  NZ  LYS A1287       1.700  15.635 -24.614  1.00 43.00           N1+
ATOM     10  N   PHE A1288      -0.178  21.079 -23.724  1.00 30.16           N  
ATOM     11  CA  PHE A1288      -1.123  21.679 -22.814  1.00 28.29           C  
ATOM     12  C   PHE A1288      -1.336  20.777 -21.603  1.00 26.82           C  
ATOM     13  O   PHE A1288      -2.431  20.724 -21.066  1.00 25.71           O  
ATOM     14  CB  PHE A1288      -2.449  21.924 -23.527  1.00 28.93           C  
ATOM     15  CG  PHE A1288      -2.395  22.993 -24.582  1.00 31.21           C  
ATOM     16  CD1 PHE A1288      -2.844  22.727 -25.874  1.00 32.46           C  
ATOM     17  CD2 PHE A1288      -1.924  24.271 -24.287  1.00 32.70           C  
ATOM     18  CE1 PHE A1288      -2.806  23.721 -26.869  1.00 32.79           C  
ATOM     19  CE2 PHE A1288      -1.880  25.266 -25.267  1.00 33.42           C  
ATOM     20  CZ  PHE A1288      -2.321  24.994 -26.558  1.00 32.11           C  
ATOM     21  N   SER A1289      -0.283  20.082 -21.176  1.00 24.70           N  
ATOM     22  CA  SER A1289      -0.394  19.128 -20.060  1.00 23.05           C  
ATOM     23  C   SER A1289      -0.376  19.821 -18.707  1.00 22.12           C  
ATOM     24  O   SER A1289       0.079  20.954 -18.577  1.00 20.66           O  
ATOM     25  CB  SER A1289       0.748  18.103 -20.108  1.00 23.22           C  
ATOM     26  OG  SER A1289       1.988  18.710 -19.746  1.00 23.11           O  
ATOM     27  N   ALA A1290      -0.855  19.104 -17.689  1.00 21.05           N  
ATOM     28  CA  ALA A1290      -0.755  19.569 -16.310  1.00 21.56           C  
ATOM     29  C   ALA A1290       0.708  19.787 -15.887  1.00 21.81           C  
ATOM     30  O   ALA A1290       1.040  20.777 -15.259  1.00 21.04           O  
ATOM     31  CB  ALA A1290      -1.422  18.561 -15.390  1.00 21.64           C  
ATOM     32  N   LYS A1291       1.568  18.829 -16.211  1.00 22.21           N  
ATOM     33  CA  LYS A1291       2.986  18.907 -15.886  1.00 23.43           C  
ATOM     34  C   LYS A1291       3.614  20.205 -16.427  1.00 22.43           C  
ATOM     35  O   LYS A1291       4.484  20.806 -15.778  1.00 23.05           O  
ATOM     36  CB  LYS A1291       3.685  17.681 -16.478  1.00 24.03           C  
ATOM     37  CG  LYS A1291       5.098  17.436 -15.976  1.00 29.16           C  
ATOM     38  CD  LYS A1291       5.576  16.086 -16.509  1.00 34.00           C  
ATOM     39  CE  LYS A1291       6.425  15.346 -15.486  1.00 37.19           C  
ATOM     40  NZ  LYS A1291       7.873  15.692 -15.648  1.00 38.47           N1+
ATOM     41  N   ARG A1292       3.175  20.644 -17.606  1.00 21.64           N  
ATOM     42  CA  ARG A1292       3.750  21.836 -18.225  1.00 22.01           C  
ATOM     43  C   ARG A1292       3.243  23.169 -17.672  1.00 21.53           C  
ATOM     44  O   ARG A1292       3.777  24.225 -18.019  1.00 20.94           O  
ATOM     45  CB  ARG A1292       3.559  21.780 -19.745  1.00 22.45           C  
ATOM     46  CG  ARG A1292       4.589  20.880 -20.456  1.00 24.73           C  
ATOM     47  CD  ARG A1292       5.868  21.641 -20.836  1.00 26.81           C  
ATOM     48  NE  ARG A1292       5.613  22.693 -21.828  1.00 30.41           N  
ATOM     49  CZ  ARG A1292       6.546  23.415 -22.441  1.00 30.06           C  
ATOM     50  NH1 ARG A1292       7.843  23.220 -22.196  1.00 31.52           N1+
ATOM     51  NH2 ARG A1292       6.179  24.344 -23.317  1.00 29.48           N  
ATOM     52  N   LEU A1293       2.199  23.143 -16.836  1.00 21.10           N  
ATOM     53  CA  LEU A1293       1.833  24.360 -16.097  1.00 21.43           C  
ATOM     54  C   LEU A1293       3.045  24.803 -15.271  1.00 22.10           C  
ATOM     55  O   LEU A1293       3.747  23.964 -14.693  1.00 20.97           O  
ATOM     56  CB  LEU A1293       0.630  24.122 -15.172  1.00 21.74           C  
ATOM     57  CG  LEU A1293      -0.735  23.884 -15.833  1.00 21.31           C  
ATOM     58  CD1 LEU A1293      -1.723  23.370 -14.790  1.00 22.03           C  
ATOM     59  CD2 LEU A1293      -1.276  25.145 -16.531  1.00 24.76           C  
ATOM     60  N   PRO A1294       3.316  26.123 -15.231  1.00 22.99           N  
ATOM     61  CA  PRO A1294       4.481  26.632 -14.471  1.00 23.59           C  
ATOM     62  C   PRO A1294       4.541  26.147 -13.024  1.00 23.86           C  
ATOM     63  O   PRO A1294       3.521  26.079 -12.327  1.00 23.44           O  
ATOM     64  CB  PRO A1294       4.294  28.152 -14.531  1.00 24.08           C  
ATOM     65  CG  PRO A1294       3.581  28.367 -15.849  1.00 24.66           C  
ATOM     66  CD  PRO A1294       2.599  27.217 -15.921  1.00 23.53           C  
ATOM     67  N   SER A1295       5.729  25.766 -12.586  1.00 23.71           N  
ATOM     68  CA  SER A1295       5.875  25.232 -11.243  1.00 23.99           C  
ATOM     69  C   SER A1295       6.055  26.348 -10.220  1.00 23.00           C  
ATOM     70  O   SER A1295       6.401  27.481 -10.570  1.00 22.69           O  
ATOM     71  CB  SER A1295       7.041  24.247 -11.192  1.00 24.17           C  
ATOM     72  OG  SER A1295       8.244  24.911 -11.489  1.00 28.96           O  
ATOM     73  N   THR A1296       5.802  26.012  -8.961  1.00 22.42           N  
ATOM     74  CA  THR A1296       5.976  26.907  -7.815  1.00 21.50           C  
ATOM     75  C   THR A1296       6.557  26.024  -6.717  1.00 20.50           C  
ATOM     76  O   THR A1296       6.438  24.790  -6.765  1.00 19.37           O  
ATOM     77  CB  THR A1296       4.617  27.476  -7.268  1.00 22.22           C  
ATOM     78  OG1 THR A1296       3.725  26.401  -6.974  1.00 22.05           O  
ATOM     79  CG2 THR A1296       3.933  28.462  -8.237  1.00 21.63           C  
ATOM     80  N   ARG A1297       7.196  26.653  -5.734  1.00 20.00           N  
ATOM     81  CA  ARG A1297       7.747  25.915  -4.594  1.00 19.98           C  
ATOM     82  C   ARG A1297       6.648  25.151  -3.878  1.00 19.39           C  
ATOM     83  O   ARG A1297       6.829  24.003  -3.484  1.00 18.79           O  
ATOM     84  CB  ARG A1297       8.422  26.881  -3.620  1.00 19.56           C  
ATOM     85  CG  ARG A1297       9.592  27.616  -4.236  1.00 24.17           C  
ATOM     86  CD  ARG A1297      10.677  26.682  -4.738  1.00 30.89           C  
ATOM     87  NE  ARG A1297      11.524  26.223  -3.642  1.00 36.32           N  
ATOM     88  CZ  ARG A1297      12.417  26.985  -3.012  1.00 38.63           C  
ATOM     89  NH1 ARG A1297      12.592  28.260  -3.361  1.00 39.80           N1+
ATOM     90  NH2 ARG A1297      13.129  26.473  -2.018  1.00 40.49           N  
ATOM     91  N   LEU A1298       5.497  25.796  -3.729  1.00 19.42           N  
ATOM     92  CA  LEU A1298       4.393  25.166  -3.023  1.00 19.30           C  
ATOM     93  C   LEU A1298       3.886  23.930  -3.792  1.00 19.04           C  
ATOM     94  O   LEU A1298       3.678  22.858  -3.200  1.00 18.70           O  
ATOM     95  CB  LEU A1298       3.255  26.170  -2.819  1.00 20.31           C  
ATOM     96  CG  LEU A1298       1.940  25.625  -2.233  1.00 20.18           C  
ATOM     97  CD1 LEU A1298       2.117  24.850  -0.924  1.00 23.62           C  
ATOM     98  CD2 LEU A1298       0.896  26.777  -2.066  1.00 21.05           C  
ATOM     99  N   GLY A1299       3.665  24.088  -5.093  1.00 18.37           N  
ATOM    100  CA  GLY A1299       3.147  22.978  -5.909  1.00 18.61           C  
ATOM    101  C   GLY A1299       4.131  21.828  -5.874  1.00 18.65           C  
ATOM    102  O   GLY A1299       3.739  20.661  -5.691  1.00 18.78           O  
ATOM    103  N   THR A1300       5.414  22.147  -6.033  1.00 18.74           N  
ATOM    104  CA  THR A1300       6.438  21.120  -5.983  1.00 19.09           C  
ATOM    105  C   THR A1300       6.463  20.393  -4.634  1.00 19.02           C  
ATOM    106  O   THR A1300       6.562  19.167  -4.579  1.00 18.70           O  
ATOM    107  CB  THR A1300       7.799  21.721  -6.327  1.00 19.14           C  
ATOM    108  OG1 THR A1300       7.753  22.186  -7.677  1.00 20.80           O  
ATOM    109  CG2 THR A1300       8.892  20.683  -6.204  1.00 18.65           C  
ATOM    110  N   PHE A1301       6.354  21.155  -3.546  1.00 19.29           N  
ATOM    111  CA  PHE A1301       6.378  20.577  -2.202  1.00 19.38           C  
ATOM    112  C   PHE A1301       5.251  19.570  -2.034  1.00 19.74           C  
ATOM    113  O   PHE A1301       5.459  18.460  -1.517  1.00 20.12           O  
ATOM    114  CB  PHE A1301       6.259  21.691  -1.178  1.00 19.18           C  
ATOM    115  CG  PHE A1301       6.455  21.258   0.255  1.00 18.67           C  
ATOM    116  CD1 PHE A1301       7.744  21.262   0.838  1.00 18.15           C  
ATOM    117  CD2 PHE A1301       5.367  20.966   1.051  1.00 20.39           C  
ATOM    118  CE1 PHE A1301       7.905  20.926   2.176  1.00 21.72           C  
ATOM    119  CE2 PHE A1301       5.533  20.633   2.398  1.00 20.70           C  
ATOM    120  CZ  PHE A1301       6.794  20.610   2.950  1.00 19.80           C  
ATOM    121  N   LEU A1302       4.062  19.935  -2.519  1.00 19.25           N  
ATOM    122  CA  LEU A1302       2.882  19.109  -2.324  1.00 19.37           C  
ATOM    123  C   LEU A1302       2.967  17.877  -3.205  1.00 19.53           C  
ATOM    124  O   LEU A1302       2.688  16.765  -2.750  1.00 18.79           O  
ATOM    125  CB  LEU A1302       1.619  19.913  -2.613  1.00 19.57           C  
ATOM    126  CG  LEU A1302       1.325  21.085  -1.676  1.00 19.99           C  
ATOM    127  CD1 LEU A1302       0.050  21.802  -2.068  1.00 19.13           C  
ATOM    128  CD2 LEU A1302       1.226  20.591  -0.237  1.00 20.48           C  
ATOM    129  N   GLU A1303       3.377  18.048  -4.458  1.00 19.40           N  
ATOM    130  CA  GLU A1303       3.364  16.882  -5.347  1.00 20.49           C  
ATOM    131  C   GLU A1303       4.455  15.887  -4.944  1.00 19.73           C  
ATOM    132  O   GLU A1303       4.252  14.675  -5.008  1.00 20.37           O  
ATOM    133  CB  GLU A1303       3.385  17.260  -6.823  1.00 21.62           C  
ATOM    134  CG  GLU A1303       4.717  17.734  -7.319  1.00 22.11           C  
ATOM    135  CD  GLU A1303       4.689  18.303  -8.740  1.00 23.46           C  
ATOM    136  OE1 GLU A1303       3.596  18.390  -9.383  1.00 23.70           O  
ATOM    137  OE2 GLU A1303       5.794  18.663  -9.198  1.00 27.05           O1-
ATOM    138  N   ASN A1304       5.576  16.399  -4.441  1.00 19.13           N  
ATOM    139  CA  ASN A1304       6.626  15.506  -3.951  1.00 18.52           C  
ATOM    140  C   ASN A1304       6.141  14.707  -2.735  1.00 18.49           C  
ATOM    141  O   ASN A1304       6.410  13.512  -2.638  1.00 19.46           O  
ATOM    142  CB  ASN A1304       7.896  16.280  -3.610  1.00 19.22           C  
ATOM    143  CG  ASN A1304       8.663  16.715  -4.835  1.00 19.92           C  
ATOM    144  OD1 ASN A1304       8.365  16.318  -5.972  1.00 21.89           O  
ATOM    145  ND2 ASN A1304       9.666  17.555  -4.610  1.00 21.28           N  
ATOM    146  N   ARG A1305       5.397  15.360  -1.839  1.00 18.82           N  
ATOM    147  CA  ARG A1305       4.864  14.670  -0.655  1.00 18.17           C  
ATOM    148  C   ARG A1305       3.933  13.550  -1.087  1.00 18.47           C  
ATOM    149  O   ARG A1305       4.040  12.422  -0.606  1.00 17.65           O  
ATOM    150  CB  ARG A1305       4.116  15.668   0.251  1.00 18.48           C  
ATOM    151  CG  ARG A1305       3.631  15.057   1.559  1.00 18.71           C  
ATOM    152  CD  ARG A1305       2.850  16.031   2.463  1.00 19.74           C  
ATOM    153  NE  ARG A1305       2.219  15.216   3.495  1.00 20.99           N  
ATOM    154  CZ  ARG A1305       2.708  14.962   4.703  1.00 22.33           C  
ATOM    155  NH1 ARG A1305       3.815  15.548   5.128  1.00 22.01           N1+
ATOM    156  NH2 ARG A1305       2.043  14.118   5.491  1.00 22.72           N  
ATOM    157  N   VAL A1306       3.008  13.877  -1.995  1.00 18.31           N  
ATOM    158  CA  VAL A1306       2.009  12.907  -2.462  1.00 18.41           C  
ATOM    159  C   VAL A1306       2.664  11.756  -3.223  1.00 18.73           C  
ATOM    160  O   VAL A1306       2.348  10.589  -2.980  1.00 19.09           O  
ATOM    161  CB  VAL A1306       0.940  13.582  -3.365  1.00 18.31           C  
ATOM    162  CG1 VAL A1306      -0.023  12.528  -3.958  1.00 18.41           C  
ATOM    163  CG2 VAL A1306       0.140  14.654  -2.599  1.00 19.13           C  
ATOM    164  N   ASN A1307       3.572  12.054  -4.155  1.00 18.11           N  
ATOM    165  CA  ASN A1307       4.167  10.989  -4.942  1.00 18.49           C  
ATOM    166  C   ASN A1307       5.072  10.085  -4.095  1.00 18.31           C  
ATOM    167  O   ASN A1307       5.126   8.888  -4.331  1.00 18.67           O  
ATOM    168  CB  ASN A1307       4.919  11.541  -6.145  1.00 19.27           C  
ATOM    169  CG  ASN A1307       3.977  12.068  -7.226  1.00 19.61           C  
ATOM    170  OD1 ASN A1307       4.182  13.182  -7.752  1.00 25.20           O  
ATOM    171  ND2 ASN A1307       2.994  11.258  -7.613  1.00 16.78           N  
ATOM    172  N   ASP A1308       5.735  10.665  -3.100  1.00 18.61           N  
ATOM    173  CA  ASP A1308       6.509   9.864  -2.139  1.00 19.05           C  
ATOM    174  C   ASP A1308       5.590   8.928  -1.360  1.00 18.53           C  
ATOM    175  O   ASP A1308       5.914   7.746  -1.182  1.00 19.43           O  
ATOM    176  CB  ASP A1308       7.288  10.746  -1.177  1.00 19.49           C  
ATOM    177  CG  ASP A1308       8.505  11.450  -1.827  1.00 23.72           C  
ATOM    178  OD1 ASP A1308       8.893  11.142  -2.991  1.00 27.18           O  
ATOM    179  OD2 ASP A1308       9.098  12.337  -1.142  1.00 26.15           O1-
ATOM    180  N   PHE A1309       4.443   9.457  -0.925  1.00 18.78           N  
ATOM    181  CA  PHE A1309       3.449   8.659  -0.230  1.00 19.05           C  
ATOM    182  C   PHE A1309       2.994   7.514  -1.126  1.00 18.89           C  
ATOM    183  O   PHE A1309       2.918   6.364  -0.676  1.00 17.28           O  
ATOM    184  CB  PHE A1309       2.271   9.520   0.202  1.00 19.40           C  
ATOM    185  CG  PHE A1309       1.095   8.737   0.675  1.00 21.35           C  
ATOM    186  CD1 PHE A1309       1.038   8.254   1.983  1.00 22.61           C  
ATOM    187  CD2 PHE A1309       0.030   8.475  -0.194  1.00 21.14           C  
ATOM    188  CE1 PHE A1309      -0.080   7.523   2.401  1.00 24.41           C  
ATOM    189  CE2 PHE A1309      -1.076   7.739   0.223  1.00 22.17           C  
ATOM    190  CZ  PHE A1309      -1.126   7.260   1.499  1.00 22.76           C  
ATOM    191  N   LEU A1310       2.660   7.834  -2.381  1.00 18.91           N  
ATOM    192  CA  LEU A1310       2.204   6.795  -3.301  1.00 19.98           C  
ATOM    193  C   LEU A1310       3.265   5.726  -3.539  1.00 19.72           C  
ATOM    194  O   LEU A1310       2.957   4.536  -3.578  1.00 20.09           O  
ATOM    195  CB  LEU A1310       1.723   7.404  -4.613  1.00 19.61           C  
ATOM    196  CG  LEU A1310       0.436   8.213  -4.428  1.00 19.59           C  
ATOM    197  CD1 LEU A1310       0.076   9.004  -5.691  1.00 22.01           C  
ATOM    198  CD2 LEU A1310      -0.743   7.295  -4.010  1.00 20.84           C  
ATOM    199  N   ARG A1311       4.516   6.150  -3.675  1.00 21.13           N  
ATOM    200  CA  ARG A1311       5.613   5.188  -3.827  1.00 22.49           C  
ATOM    201  C   ARG A1311       5.733   4.218  -2.665  1.00 22.87           C  
ATOM    202  O   ARG A1311       5.999   3.029  -2.896  1.00 23.31           O  
ATOM    203  CB  ARG A1311       6.931   5.903  -4.098  1.00 23.29           C  
ATOM    204  CG  ARG A1311       7.031   6.294  -5.552  1.00 26.96           C  
ATOM    205  CD  ARG A1311       8.409   6.873  -5.888  1.00 31.44           C  
ATOM    206  NE  ARG A1311       8.525   8.262  -5.446  1.00 33.96           N  
ATOM    207  CZ  ARG A1311       8.168   9.321  -6.175  1.00 35.15           C  
ATOM    208  NH1 ARG A1311       7.674   9.171  -7.402  1.00 36.17           N1+
ATOM    209  NH2 ARG A1311       8.317  10.535  -5.677  1.00 35.85           N  
ATOM    210  N   ARG A1312       5.512   4.719  -1.447  1.00 22.80           N  
ATOM    211  CA  ARG A1312       5.564   3.914  -0.222  1.00 22.76           C  
ATOM    212  C   ARG A1312       4.446   2.877  -0.214  1.00 23.28           C  
ATOM    213  O   ARG A1312       4.629   1.771   0.298  1.00 23.17           O  
ATOM    214  CB  ARG A1312       5.435   4.802   1.017  1.00 23.10           C  
ATOM    215  CG  ARG A1312       6.691   5.645   1.301  1.00 23.61           C  
ATOM    216  CD  ARG A1312       6.765   6.158   2.724  1.00 23.62           C  
ATOM    217  NE  ARG A1312       5.608   6.909   3.203  1.00 25.13           N  
ATOM    218  CZ  ARG A1312       5.385   8.200   2.956  1.00 24.70           C  
ATOM    219  NH1 ARG A1312       6.230   8.898   2.195  1.00 25.82           N1+
ATOM    220  NH2 ARG A1312       4.303   8.787   3.441  1.00 25.28           N  
ATOM    221  N   GLN A1313       3.291   3.226  -0.780  1.00 22.19           N  
ATOM    222  CA  GLN A1313       2.148   2.309  -0.785  1.00 23.09           C  
ATOM    223  C   GLN A1313       2.338   1.200  -1.788  1.00 23.15           C  
ATOM    224  O   GLN A1313       1.840   0.081  -1.581  1.00 23.01           O  
ATOM    225  CB  GLN A1313       0.828   3.042  -1.069  1.00 23.09           C  
ATOM    226  CG  GLN A1313       0.564   4.278  -0.189  1.00 23.92           C  
ATOM    227  CD  GLN A1313       1.001   4.123   1.280  1.00 28.51           C  
ATOM    228  OE1 GLN A1313       1.841   4.893   1.787  1.00 30.79           O  
ATOM    229  NE2 GLN A1313       0.437   3.144   1.963  1.00 25.26           N  
ATOM    230  N   ASN A1314       3.056   1.505  -2.873  1.00 23.80           N  
ATOM    231  CA  ASN A1314       3.416   0.514  -3.913  1.00 24.46           C  
ATOM    232  C   ASN A1314       2.177  -0.198  -4.468  1.00 23.66           C  
ATOM    233  O   ASN A1314       2.173  -1.419  -4.682  1.00 23.91           O  
ATOM    234  CB  ASN A1314       4.476  -0.486  -3.403  1.00 25.92           C  
ATOM    235  CG  ASN A1314       5.197  -1.217  -4.530  1.00 28.69           C  
ATOM    236  OD1 ASN A1314       5.502  -2.414  -4.415  1.00 32.94           O  
ATOM    237  ND2 ASN A1314       5.487  -0.504  -5.617  1.00 31.01           N  
ATOM    238  N   HIS A1315       1.108   0.572  -4.679  1.00 23.01           N  
ATOM    239  CA  HIS A1315      -0.086   0.022  -5.297  1.00 22.44           C  
ATOM    240  C   HIS A1315       0.094   0.070  -6.821  1.00 23.02           C  
ATOM    241  O   HIS A1315       0.461   1.111  -7.377  1.00 23.64           O  
ATOM    242  CB  HIS A1315      -1.324   0.826  -4.870  1.00 21.89           C  
ATOM    243  CG  HIS A1315      -2.617   0.152  -5.209  1.00 21.49           C  
ATOM    244  ND1 HIS A1315      -3.044  -0.035  -6.503  1.00 23.83           N  
ATOM    245  CD2 HIS A1315      -3.566  -0.402  -4.416  1.00 21.52           C  
ATOM    246  CE1 HIS A1315      -4.204  -0.668  -6.497  1.00 23.17           C  
ATOM    247  NE2 HIS A1315      -4.549  -0.891  -5.242  1.00 21.35           N  
ATOM    248  N   PRO A1316      -0.193  -1.039  -7.518  1.00 23.20           N  
ATOM    249  CA  PRO A1316       0.142  -1.055  -8.949  1.00 23.31           C  
ATOM    250  C   PRO A1316      -0.720  -0.112  -9.800  1.00 23.92           C  
ATOM    251  O   PRO A1316      -0.369   0.179 -10.946  1.00 25.31           O  
ATOM    252  CB  PRO A1316      -0.060  -2.525  -9.358  1.00 23.36           C  
ATOM    253  CG  PRO A1316      -0.868  -3.138  -8.299  1.00 23.80           C  
ATOM    254  CD  PRO A1316      -0.805  -2.298  -7.058  1.00 23.23           C  
ATOM    255  N   GLU A1317      -1.828   0.354  -9.248  1.00 22.95           N  
ATOM    256  CA  GLU A1317      -2.784   1.124 -10.035  1.00 23.57           C  
ATOM    257  C   GLU A1317      -2.670   2.634  -9.863  1.00 22.34           C  
ATOM    258  O   GLU A1317      -3.303   3.379 -10.609  1.00 23.41           O  
ATOM    259  CB  GLU A1317      -4.220   0.638  -9.782  1.00 24.02           C  
ATOM    260  CG  GLU A1317      -4.452  -0.843 -10.217  1.00 26.66           C  
ATOM    261  CD  GLU A1317      -4.037  -1.133 -11.662  1.00 33.45           C  
ATOM    262  OE1 GLU A1317      -4.214  -0.253 -12.540  1.00 35.87           O  
ATOM    263  OE2 GLU A1317      -3.532  -2.255 -11.939  1.00 36.59           O1-
ATOM    264  N   SER A1318      -1.845   3.094  -8.921  1.00 21.71           N  
ATOM    265  CA  SER A1318      -1.658   4.534  -8.744  1.00 21.59           C  
ATOM    266  C   SER A1318      -0.864   5.146  -9.908  1.00 21.75           C  
ATOM    267  O   SER A1318      -0.038   4.459 -10.552  1.00 21.29           O  
ATOM    268  CB  SER A1318      -1.025   4.877  -7.380  1.00 22.13           C  
ATOM    269  OG  SER A1318       0.304   4.411  -7.305  1.00 26.60           O  
ATOM    270  N   GLY A1319      -1.186   6.407 -10.204  1.00 20.43           N  
ATOM    271  CA  GLY A1319      -0.579   7.159 -11.298  1.00 21.41           C  
ATOM    272  C   GLY A1319       0.135   8.363 -10.733  1.00 21.26           C  
ATOM    273  O   GLY A1319      -0.079   8.735  -9.577  1.00 21.81           O  
ATOM    274  N   GLU A1320       1.004   8.960 -11.544  1.00 22.01           N  
ATOM    275  CA  GLU A1320       1.728  10.156 -11.114  1.00 22.17           C  
ATOM    276  C   GLU A1320       0.765  11.304 -10.787  1.00 20.29           C  
ATOM    277  O   GLU A1320      -0.156  11.570 -11.538  1.00 21.21           O  
ATOM    278  CB  GLU A1320       2.710  10.590 -12.201  1.00 23.20           C  
ATOM    279  CG  GLU A1320       3.676  11.686 -11.756  1.00 30.32           C  
ATOM    280  CD  GLU A1320       4.837  11.871 -12.702  1.00 38.57           C  
ATOM    281  OE1 GLU A1320       5.992  11.937 -12.211  1.00 42.85           O  
ATOM    282  OE2 GLU A1320       4.606  11.940 -13.933  1.00 42.63           O1-
ATOM    283  N   VAL A1321       0.996  11.970  -9.658  1.00 19.48           N  
ATOM    284  CA  VAL A1321       0.204  13.136  -9.272  1.00 18.27           C  
ATOM    285  C   VAL A1321       0.999  14.422  -9.549  1.00 19.15           C  
ATOM    286  O   VAL A1321       2.208  14.500  -9.299  1.00 19.89           O  
ATOM    287  CB  VAL A1321      -0.223  13.085  -7.794  1.00 18.72           C  
ATOM    288  CG1 VAL A1321      -0.800  14.440  -7.362  1.00 19.11           C  
ATOM    289  CG2 VAL A1321      -1.233  11.907  -7.580  1.00 18.85           C  
ATOM    290  N   THR A1322       0.309  15.409 -10.097  1.00 18.40           N  
ATOM    291  CA  THR A1322       0.903  16.725 -10.394  1.00 19.12           C  
ATOM    292  C   THR A1322       0.102  17.734  -9.571  1.00 18.82           C  
ATOM    293  O   THR A1322      -1.119  17.648  -9.537  1.00 19.14           O  
ATOM    294  CB  THR A1322       0.781  17.014 -11.920  1.00 20.64           C  
ATOM    295  OG1 THR A1322       1.569  16.038 -12.618  1.00 24.86           O  
ATOM    296  CG2 THR A1322       1.291  18.400 -12.262  1.00 22.58           C  
ATOM    297  N   VAL A1323       0.766  18.620  -8.834  1.00 17.99           N  
ATOM    298  CA  VAL A1323       0.051  19.687  -8.097  1.00 18.18           C  
ATOM    299  C   VAL A1323       0.540  21.031  -8.616  1.00 18.92           C  
ATOM    300  O   VAL A1323       1.738  21.271  -8.746  1.00 18.41           O  
ATOM    301  CB  VAL A1323       0.282  19.608  -6.567  1.00 18.75           C  
ATOM    302  CG1 VAL A1323      -0.488  20.710  -5.831  1.00 18.66           C  
ATOM    303  CG2 VAL A1323      -0.129  18.240  -6.067  1.00 19.94           C  
ATOM    304  N   ARG A1324      -0.394  21.902  -8.938  1.00 18.26           N  
ATOM    305  CA  ARG A1324      -0.026  23.204  -9.468  1.00 19.54           C  
ATOM    306  C   ARG A1324      -0.806  24.318  -8.808  1.00 20.02           C  
ATOM    307  O   ARG A1324      -2.035  24.233  -8.682  1.00 19.75           O  
ATOM    308  CB  ARG A1324      -0.259  23.218 -10.982  1.00 19.41           C  
ATOM    309  CG  ARG A1324       0.677  22.281 -11.746  1.00 20.32           C  
ATOM    310  CD  ARG A1324       2.104  22.899 -11.836  1.00 21.11           C  
ATOM    311  NE  ARG A1324       3.034  22.076 -12.609  1.00 22.96           N  
ATOM    312  CZ  ARG A1324       3.684  21.020 -12.127  1.00 23.92           C  
ATOM    313  NH1 ARG A1324       3.506  20.626 -10.861  1.00 22.78           N1+
ATOM    314  NH2 ARG A1324       4.520  20.346 -12.912  1.00 22.37           N  
ATOM    315  N   VAL A1325      -0.090  25.381  -8.431  1.00 19.50           N  
ATOM    316  CA  VAL A1325      -0.764  26.611  -8.021  1.00 19.43           C  
ATOM    317  C   VAL A1325      -1.049  27.369  -9.315  1.00 19.50           C  
ATOM    318  O   VAL A1325      -0.141  27.614 -10.118  1.00 20.42           O  
ATOM    319  CB  VAL A1325       0.086  27.463  -7.043  1.00 18.91           C  
ATOM    320  CG1 VAL A1325      -0.566  28.811  -6.779  1.00 19.99           C  
ATOM    321  CG2 VAL A1325       0.292  26.710  -5.709  1.00 19.68           C  
ATOM    322  N   VAL A1326      -2.305  27.718  -9.538  1.00 18.99           N  
ATOM    323  CA  VAL A1326      -2.682  28.302 -10.835  1.00 20.41           C  
ATOM    324  C   VAL A1326      -3.168  29.742 -10.707  1.00 20.35           C  
ATOM    325  O   VAL A1326      -3.483  30.379 -11.715  1.00 20.93           O  
ATOM    326  CB  VAL A1326      -3.724  27.450 -11.562  1.00 20.89           C  
ATOM    327  CG1 VAL A1326      -3.135  26.072 -11.919  1.00 21.55           C  
ATOM    328  CG2 VAL A1326      -4.965  27.323 -10.710  1.00 21.10           C  
ATOM    329  N   HIS A1327      -3.238  30.236  -9.475  1.00 20.07           N  
ATOM    330  CA  HIS A1327      -3.593  31.644  -9.243  1.00 18.80           C  
ATOM    331  C   HIS A1327      -3.023  32.077  -7.919  1.00 19.18           C  
ATOM    332  O   HIS A1327      -3.131  31.364  -6.936  1.00 18.66           O  
ATOM    333  CB  HIS A1327      -5.109  31.841  -9.159  1.00 19.35           C  
ATOM    334  CG  HIS A1327      -5.492  33.276  -8.939  1.00 19.75           C  
ATOM    335  ND1 HIS A1327      -5.720  33.815  -7.692  1.00 23.57           N  
ATOM    336  CD2 HIS A1327      -5.621  34.291  -9.816  1.00 20.24           C  
ATOM    337  CE1 HIS A1327      -5.987  35.104  -7.815  1.00 18.89           C  
ATOM    338  NE2 HIS A1327      -5.940  35.415  -9.096  1.00 23.88           N  
ATOM    339  N   ALA A1328      -2.448  33.270  -7.878  1.00 17.64           N  
ATOM    340  CA  ALA A1328      -2.016  33.829  -6.616  1.00 18.06           C  
ATOM    341  C   ALA A1328      -2.139  35.337  -6.791  1.00 18.35           C  
ATOM    342  O   ALA A1328      -1.525  35.915  -7.700  1.00 18.84           O  
ATOM    343  CB  ALA A1328      -0.567  33.421  -6.318  1.00 17.66           C  
ATOM    344  N   SER A1329      -2.938  35.967  -5.932  1.00 19.33           N  
ATOM    345  CA  SER A1329      -3.083  37.441  -5.978  1.00 20.21           C  
ATOM    346  C   SER A1329      -3.319  38.100  -4.626  1.00 21.14           C  
ATOM    347  O   SER A1329      -3.784  37.474  -3.674  1.00 19.98           O  
ATOM    348  CB  SER A1329      -4.201  37.845  -6.935  1.00 20.85           C  
ATOM    349  OG  SER A1329      -5.456  37.426  -6.432  1.00 23.09           O  
ATOM    350  N   ASP A1330      -2.983  39.391  -4.568  1.00 21.43           N  
ATOM    351  CA  ASP A1330      -3.167  40.234  -3.386  1.00 23.47           C  
ATOM    352  C   ASP A1330      -4.605  40.715  -3.312  1.00 23.47           C  
ATOM    353  O   ASP A1330      -5.141  41.233  -4.295  1.00 23.89           O  
ATOM    354  CB  ASP A1330      -2.302  41.483  -3.497  1.00 24.09           C  
ATOM    355  CG  ASP A1330      -0.814  41.202  -3.455  1.00 27.56           C  
ATOM    356  OD1 ASP A1330      -0.375  40.329  -2.684  1.00 30.18           O  
ATOM    357  OD2 ASP A1330      -0.078  41.936  -4.167  1.00 33.31           O1-
ATOM    358  N   LYS A1331      -5.208  40.586  -2.138  1.00 23.78           N  
ATOM    359  CA  LYS A1331      -6.587  41.005  -1.908  1.00 24.69           C  
ATOM    360  C   LYS A1331      -6.642  41.702  -0.561  1.00 24.94           C  
ATOM    361  O   LYS A1331      -5.690  41.630   0.216  1.00 24.71           O  
ATOM    362  CB  LYS A1331      -7.494  39.779  -1.841  1.00 25.13           C  
ATOM    363  CG  LYS A1331      -7.450  38.854  -3.040  1.00 26.84           C  
ATOM    364  CD  LYS A1331      -8.424  39.328  -4.087  1.00 30.10           C  
ATOM    365  CE  LYS A1331      -8.499  38.342  -5.229  1.00 31.11           C  
ATOM    366  NZ  LYS A1331      -9.155  38.989  -6.399  1.00 31.47           N1+
ATOM    367  N   THR A1332      -7.750  42.379  -0.280  1.00 25.14           N  
ATOM    368  CA  THR A1332      -8.026  42.826   1.082  1.00 25.78           C  
ATOM    369  C   THR A1332      -9.442  42.450   1.472  1.00 25.68           C  
ATOM    370  O   THR A1332     -10.337  42.388   0.624  1.00 25.67           O  
ATOM    371  CB  THR A1332      -7.856  44.351   1.280  1.00 26.09           C  
ATOM    372  OG1 THR A1332      -8.887  45.045   0.573  1.00 28.35           O  
ATOM    373  CG2 THR A1332      -6.478  44.846   0.816  1.00 26.61           C  
ATOM    374  N   VAL A1333      -9.644  42.174   2.754  1.00 25.51           N  
ATOM    375  CA  VAL A1333     -10.987  41.984   3.281  1.00 25.88           C  
ATOM    376  C   VAL A1333     -11.356  43.204   4.125  1.00 25.98           C  
ATOM    377  O   VAL A1333     -10.692  43.513   5.114  1.00 24.72           O  
ATOM    378  CB  VAL A1333     -11.141  40.650   4.078  1.00 26.57           C  
ATOM    379  CG1 VAL A1333     -10.079  40.509   5.166  1.00 27.05           C  
ATOM    380  CG2 VAL A1333     -12.573  40.504   4.636  1.00 27.09           C  
ATOM    381  N   GLU A1334     -12.411  43.890   3.710  1.00 26.41           N  
ATOM    382  CA  GLU A1334     -12.894  45.077   4.413  1.00 27.83           C  
ATOM    383  C   GLU A1334     -13.805  44.696   5.561  1.00 27.42           C  
ATOM    384  O   GLU A1334     -14.687  43.850   5.418  1.00 28.14           O  
ATOM    385  CB  GLU A1334     -13.686  45.963   3.461  1.00 28.12           C  
ATOM    386  CG  GLU A1334     -12.877  46.935   2.636  1.00 30.75           C  
ATOM    387  CD  GLU A1334     -13.762  47.719   1.677  1.00 31.95           C  
ATOM    388  OE1 GLU A1334     -14.358  48.740   2.100  1.00 35.67           O  
ATOM    389  OE2 GLU A1334     -13.872  47.307   0.495  1.00 36.78           O1-
ATOM    390  N   VAL A1335     -13.591  45.330   6.704  1.00 27.51           N  
ATOM    391  CA  VAL A1335     -14.491  45.188   7.844  1.00 27.47           C  
ATOM    392  C   VAL A1335     -15.867  45.782   7.495  1.00 27.21           C  
ATOM    393  O   VAL A1335     -15.962  46.914   7.017  1.00 27.56           O  
ATOM    394  CB  VAL A1335     -13.877  45.830   9.110  1.00 27.01           C  
ATOM    395  CG1 VAL A1335     -14.788  45.658  10.303  1.00 27.24           C  
ATOM    396  CG2 VAL A1335     -12.525  45.182   9.403  1.00 27.55           C  
ATOM    397  N   LYS A1336     -16.920  44.991   7.689  0.77 26.83           N  
ATOM    398  CA  LYS A1336     -18.271  45.384   7.296  0.77 27.06           C  
ATOM    399  C   LYS A1336     -18.820  46.497   8.204  0.77 27.16           C  
ATOM    400  O   LYS A1336     -18.321  46.695   9.314  0.77 26.93           O  
ATOM    401  CB  LYS A1336     -19.200  44.168   7.279  0.77 27.15           C  
ATOM    402  CG  LYS A1336     -18.829  43.125   6.227  0.77 27.97           C  
ATOM    403  CD  LYS A1336     -19.541  41.800   6.462  1.00 29.29           C  
ATOM    404  CE  LYS A1336     -18.959  40.691   5.584  1.00 31.42           C  
ATOM    405  NZ  LYS A1336     -19.338  40.839   4.143  1.00 33.02           N1+
ATOM    406  N   PRO A1337     -19.855  47.226   7.738  0.89 27.52           N  
ATOM    407  CA  PRO A1337     -20.317  48.379   8.520  0.89 27.99           C  
ATOM    408  C   PRO A1337     -21.126  47.916   9.729  0.89 28.27           C  
ATOM    409  O   PRO A1337     -22.049  47.117   9.590  0.89 29.12           O  
ATOM    410  CB  PRO A1337     -21.185  49.162   7.529  0.89 27.80           C  
ATOM    411  CG  PRO A1337     -21.636  48.191   6.523  1.00 27.71           C  
ATOM    412  CD  PRO A1337     -20.658  47.017   6.517  1.00 27.42           C  
ATOM    413  N   GLY A1338     -20.776  48.398  10.907  0.76 28.42           N  
ATOM    414  CA  GLY A1338     -21.337  47.825  12.122  0.76 28.14           C  
ATOM    415  C   GLY A1338     -20.202  47.410  13.017  0.76 27.86           C  
ATOM    416  O   GLY A1338     -20.090  47.895  14.132  0.76 27.60           O  
ATOM    417  N   MET A1339     -19.361  46.498  12.526  0.76 27.68           N  
ATOM    418  CA  MET A1339     -18.069  46.257  13.156  0.76 27.51           C  
ATOM    419  C   MET A1339     -17.154  47.450  12.876  0.76 27.29           C  
ATOM    420  O   MET A1339     -16.347  47.838  13.722  0.76 27.27           O  
ATOM    421  CB  MET A1339     -17.446  44.952  12.648  1.00 27.43           C  
ATOM    422  CG  MET A1339     -18.079  43.703  13.233  1.00 27.86           C  
ATOM    423  SD  MET A1339     -17.685  43.424  14.973  1.00 31.13           S  
ATOM    424  CE  MET A1339     -15.925  43.049  14.908  1.00 29.23           C  
ATOM    425  N   LYS A1340     -17.301  48.032  11.687  0.81 27.18           N  
ATOM    426  CA  LYS A1340     -16.562  49.232  11.312  0.81 27.53           C  
ATOM    427  C   LYS A1340     -16.975  50.415  12.190  0.81 27.26           C  
ATOM    428  O   LYS A1340     -16.133  51.188  12.639  0.81 27.53           O  
ATOM    429  CB  LYS A1340     -16.771  49.562   9.831  0.81 27.66           C  
ATOM    430  CG  LYS A1340     -15.985  50.768   9.331  1.00 29.72           C  
ATOM    431  CD  LYS A1340     -16.288  51.006   7.869  1.00 32.13           C  
ATOM    432  CE  LYS A1340     -15.611  52.262   7.337  1.00 32.74           C  
ATOM    433  NZ  LYS A1340     -15.658  52.224   5.836  1.00 34.60           N1+
ATOM    434  N   ALA A1341     -18.275  50.531  12.442  0.90 27.19           N  
ATOM    435  CA  ALA A1341     -18.811  51.601  13.288  0.90 27.03           C  
ATOM    436  C   ALA A1341     -18.450  51.363  14.751  0.90 27.20           C  
ATOM    437  O   ALA A1341     -18.237  52.312  15.510  0.90 27.05           O  
ATOM    438  CB  ALA A1341     -20.310  51.699  13.125  0.90 27.05           C  
ATOM    439  N   ARG A1342     -18.355  50.090  15.132  0.57 27.22           N  
ATOM    440  CA  ARG A1342     -18.138  49.726  16.523  0.57 27.53           C  
ATOM    441  C   ARG A1342     -16.669  49.763  16.943  0.57 27.22           C  
ATOM    442  O   ARG A1342     -16.343  50.307  17.998  0.57 26.73           O  
ATOM    443  CB  ARG A1342     -18.751  48.355  16.825  0.57 27.73           C  
ATOM    444  CG  ARG A1342     -18.921  48.076  18.307  1.00 30.23           C  
ATOM    445  CD  ARG A1342     -19.553  46.719  18.558  1.00 32.78           C  
ATOM    446  NE  ARG A1342     -19.713  46.476  19.992  1.00 35.97           N  
ATOM    447  CZ  ARG A1342     -20.865  46.570  20.650  1.00 37.09           C  
ATOM    448  NH1 ARG A1342     -21.985  46.886  20.009  1.00 37.36           N1+
ATOM    449  NH2 ARG A1342     -20.899  46.331  21.953  1.00 38.61           N  
ATOM    450  N   PHE A1343     -15.788  49.184  16.124  0.71 27.03           N  
ATOM    451  CA  PHE A1343     -14.383  49.041  16.501  0.71 26.99           C  
ATOM    452  C   PHE A1343     -13.405  49.802  15.609  0.71 27.28           C  
ATOM    453  O   PHE A1343     -12.348  50.275  16.126  0.71 27.23           O  
ATOM    454  CB  PHE A1343     -13.983  47.563  16.545  0.71 26.79           C  
ATOM    455  CG  PHE A1343     -14.797  46.736  17.499  1.00 26.24           C  
ATOM    456  CD1 PHE A1343     -15.809  45.905  17.028  1.00 27.86           C  
ATOM    457  CD2 PHE A1343     -14.540  46.764  18.868  1.00 27.56           C  
ATOM    458  CE1 PHE A1343     -16.559  45.117  17.906  1.00 27.40           C  
ATOM    459  CE2 PHE A1343     -15.290  45.988  19.754  1.00 27.62           C  
ATOM    460  CZ  PHE A1343     -16.299  45.165  19.274  1.00 27.00           C  
ATOM    461  N   VAL A1344     -13.735  49.902  14.285  1.00 27.68           N  
ATOM    462  CA  VAL A1344     -12.826  50.549  13.347  1.00 28.48           C  
ATOM    463  C   VAL A1344     -12.815  52.063  13.564  1.00 29.18           C  
ATOM    464  O   VAL A1344     -11.753  52.656  13.768  1.00 29.43           O  
ATOM    465  CB  VAL A1344     -13.157  50.202  11.868  1.00 28.47           C  
ATOM    466  CG1 VAL A1344     -12.332  51.060  10.904  1.00 29.06           C  
ATOM    467  CG2 VAL A1344     -12.942  48.706  11.597  1.00 27.87           C  
ATOM    468  N   ASP A1345     -13.995  52.683  13.535  1.00 30.27           N  
ATOM    469  CA  ASP A1345     -14.117  54.137  13.725  1.00 31.08           C  
ATOM    470  C   ASP A1345     -13.554  54.656  15.060  1.00 31.41           C  
ATOM    471  O   ASP A1345     -13.283  55.853  15.218  1.00 31.85           O  
ATOM    472  CB  ASP A1345     -15.574  54.585  13.584  1.00 31.25           C  
ATOM    473  CG  ASP A1345     -16.102  54.410  12.153  1.00 32.15           C  
ATOM    474  OD1 ASP A1345     -15.286  54.214  11.203  1.00 33.86           O  
ATOM    475  OD2 ASP A1345     -17.340  54.450  11.974  1.00 33.22           O1-
ATOM    476  N   SER A1346     -13.392  53.737  16.014  0.90 31.62           N  
ATOM    477  CA  SER A1346     -12.815  54.059  17.324  0.90 31.82           C  
ATOM    478  C   SER A1346     -11.297  53.872  17.319  0.90 31.80           C  
ATOM    479  O   SER A1346     -10.613  54.265  18.261  0.90 31.89           O  
ATOM    480  CB  SER A1346     -13.456  53.179  18.402  0.90 31.84           C  
ATOM    481  OG  SER A1346     -12.872  53.410  19.675  1.00 33.03           O  
ATOM    482  N   GLY A1347     -10.781  53.258  16.255  1.00 31.99           N  
ATOM    483  CA  GLY A1347      -9.349  52.999  16.121  1.00 31.94           C  
ATOM    484  C   GLY A1347      -8.875  51.728  16.812  1.00 31.95           C  
ATOM    485  O   GLY A1347      -7.667  51.505  16.943  1.00 32.47           O  
ATOM    486  N   GLU A1348      -9.813  50.891  17.251  1.00 31.38           N  
ATOM    487  CA  GLU A1348      -9.468  49.679  17.996  1.00 31.18           C  
ATOM    488  C   GLU A1348      -9.097  48.525  17.070  1.00 30.43           C  
ATOM    489  O   GLU A1348      -8.505  47.539  17.512  1.00 30.42           O  
ATOM    490  CB  GLU A1348     -10.623  49.242  18.898  1.00 31.25           C  
ATOM    491  CG  GLU A1348     -10.954  50.189  20.040  1.00 33.45           C  
ATOM    492  CD  GLU A1348     -12.284  49.843  20.689  1.00 35.30           C  
ATOM    493  OE1 GLU A1348     -12.425  48.704  21.194  1.00 37.52           O  
ATOM    494  OE2 GLU A1348     -13.190  50.708  20.687  1.00 36.53           O1-
ATOM    495  N   MET A1349      -9.435  48.668  15.791  1.00 29.60           N  
ATOM    496  CA  MET A1349      -9.328  47.585  14.806  1.00 29.05           C  
ATOM    497  C   MET A1349      -9.008  48.186  13.436  1.00 28.47           C  
ATOM    498  O   MET A1349      -9.411  49.316  13.147  1.00 28.12           O  
ATOM    499  CB  MET A1349     -10.654  46.824  14.767  1.00 28.88           C  
ATOM    500  CG  MET A1349     -10.648  45.504  14.021  1.00 29.86           C  
ATOM    501  SD  MET A1349     -12.316  44.838  13.930  1.00 29.48           S  
ATOM    502  CE  MET A1349     -11.978  43.162  13.377  1.00 28.84           C  
ATOM    503  N   ALA A1350      -8.278  47.448  12.597  1.00 27.82           N  
ATOM    504  CA  ALA A1350      -8.003  47.908  11.228  1.00 27.14           C  
ATOM    505  C   ALA A1350      -9.284  47.915  10.386  1.00 26.92           C  
ATOM    506  O   ALA A1350     -10.211  47.146  10.653  1.00 26.08           O  
ATOM    507  CB  ALA A1350      -6.918  47.045  10.568  1.00 27.64           C  
ATOM    508  N   GLU A1351      -9.347  48.802   9.388  1.00 26.31           N  
ATOM    509  CA  GLU A1351     -10.512  48.872   8.509  1.00 26.59           C  
ATOM    510  C   GLU A1351     -10.555  47.711   7.507  1.00 25.45           C  
ATOM    511  O   GLU A1351     -11.622  47.351   7.012  1.00 24.50           O  
ATOM    512  CB  GLU A1351     -10.602  50.225   7.794  1.00 26.68           C  
ATOM    513  CG  GLU A1351      -9.634  50.455   6.640  1.00 28.83           C  
ATOM    514  CD  GLU A1351      -9.823  51.826   6.001  1.00 29.26           C  
ATOM    515  OE1 GLU A1351     -10.736  51.988   5.154  1.00 33.05           O  
ATOM    516  OE2 GLU A1351      -9.067  52.757   6.352  1.00 32.87           O1-
ATOM    517  N   SER A1352      -9.383  47.141   7.228  1.00 25.02           N  
ATOM    518  CA  SER A1352      -9.248  45.992   6.327  1.00 24.63           C  
ATOM    519  C   SER A1352      -7.975  45.209   6.601  1.00 24.48           C  
ATOM    520  O   SER A1352      -7.057  45.697   7.264  1.00 23.78           O  
ATOM    521  CB  SER A1352      -9.281  46.418   4.857  1.00 25.24           C  
ATOM    522  OG  SER A1352      -8.197  47.272   4.553  1.00 26.43           O  
ATOM    523  N   PHE A1353      -7.938  43.985   6.072  1.00 23.84           N  
ATOM    524  CA  PHE A1353      -6.819  43.070   6.279  1.00 24.15           C  
ATOM    525  C   PHE A1353      -6.330  42.534   4.943  1.00 23.51           C  
ATOM    526  O   PHE A1353      -7.099  41.919   4.208  1.00 24.28           O  
ATOM    527  CB  PHE A1353      -7.246  41.917   7.173  1.00 23.90           C  
ATOM    528  CG  PHE A1353      -7.787  42.359   8.492  1.00 24.05           C  
ATOM    529  CD1 PHE A1353      -6.932  42.543   9.573  1.00 25.36           C  
ATOM    530  CD2 PHE A1353      -9.154  42.612   8.651  1.00 23.34           C  
ATOM    531  CE1 PHE A1353      -7.434  42.973  10.798  1.00 24.34           C  
ATOM    532  CE2 PHE A1353      -9.663  43.033   9.876  1.00 22.55           C  
ATOM    533  CZ  PHE A1353      -8.807  43.214  10.942  1.00 24.25           C  
ATOM    534  N   PRO A1354      -5.041  42.752   4.634  1.00 23.56           N  
ATOM    535  CA  PRO A1354      -4.467  42.292   3.370  1.00 23.05           C  
ATOM    536  C   PRO A1354      -4.117  40.815   3.422  1.00 22.53           C  
ATOM    537  O   PRO A1354      -3.627  40.316   4.433  1.00 22.09           O  
ATOM    538  CB  PRO A1354      -3.192  43.121   3.239  1.00 23.10           C  
ATOM    539  CG  PRO A1354      -2.774  43.384   4.657  1.00 24.11           C  
ATOM    540  CD  PRO A1354      -4.044  43.435   5.482  1.00 23.64           C  
ATOM    541  N   TYR A1355      -4.364  40.127   2.323  1.00 22.55           N  
ATOM    542  CA  TYR A1355      -4.044  38.714   2.255  1.00 21.93           C  
ATOM    543  C   TYR A1355      -3.717  38.339   0.825  1.00 22.24           C  
ATOM    544  O   TYR A1355      -3.938  39.117  -0.094  1.00 22.17           O  
ATOM    545  CB  TYR A1355      -5.193  37.862   2.799  1.00 21.41           C  
ATOM    546  CG  TYR A1355      -6.484  37.887   2.001  1.00 21.08           C  
ATOM    547  CD1 TYR A1355      -6.772  36.874   1.090  1.00 22.24           C  
ATOM    548  CD2 TYR A1355      -7.437  38.883   2.205  1.00 21.37           C  
ATOM    549  CE1 TYR A1355      -7.947  36.876   0.356  1.00 21.89           C  
ATOM    550  CE2 TYR A1355      -8.632  38.900   1.474  1.00 20.63           C  
ATOM    551  CZ  TYR A1355      -8.880  37.887   0.558  1.00 20.86           C  
ATOM    552  OH  TYR A1355     -10.045  37.859  -0.171  1.00 23.06           O  
ATOM    553  N   ARG A1356      -3.154  37.154   0.654  1.00 22.13           N  
ATOM    554  CA  ARG A1356      -2.954  36.609  -0.668  1.00 22.56           C  
ATOM    555  C   ARG A1356      -3.880  35.415  -0.806  1.00 22.40           C  
ATOM    556  O   ARG A1356      -3.980  34.612   0.109  1.00 21.61           O  
ATOM    557  CB  ARG A1356      -1.514  36.144  -0.837  1.00 23.38           C  
ATOM    558  CG  ARG A1356      -1.152  35.752  -2.254  1.00 26.80           C  
ATOM    559  CD  ARG A1356       0.376  35.799  -2.429  1.00 32.46           C  
ATOM    560  NE  ARG A1356       0.878  37.166  -2.338  1.00 35.42           N  
ATOM    561  CZ  ARG A1356       2.161  37.536  -2.404  1.00 35.89           C  
ATOM    562  NH1 ARG A1356       3.134  36.643  -2.555  1.00 35.80           N1+
ATOM    563  NH2 ARG A1356       2.468  38.817  -2.319  1.00 35.83           N  
ATOM    564  N   THR A1357      -4.537  35.324  -1.957  1.00 22.23           N  
ATOM    565  CA  THR A1357      -5.359  34.166  -2.281  1.00 23.14           C  
ATOM    566  C   THR A1357      -4.586  33.302  -3.267  1.00 22.53           C  
ATOM    567  O   THR A1357      -3.918  33.819  -4.161  1.00 23.04           O  
ATOM    568  CB  THR A1357      -6.744  34.585  -2.832  1.00 22.95           C  
ATOM    569  OG1 THR A1357      -7.585  33.424  -2.935  1.00 28.23           O  
ATOM    570  CG2 THR A1357      -6.624  35.218  -4.203  1.00 24.93           C  
ATOM    571  N   LYS A1358      -4.649  31.987  -3.080  1.00 20.89           N  
ATOM    572  CA  LYS A1358      -4.020  31.044  -3.993  1.00 20.73           C  
ATOM    573  C   LYS A1358      -5.041  29.968  -4.350  1.00 20.38           C  
ATOM    574  O   LYS A1358      -5.827  29.537  -3.496  1.00 20.29           O  
ATOM    575  CB  LYS A1358      -2.798  30.378  -3.366  1.00 19.66           C  
ATOM    576  CG  LYS A1358      -1.671  31.342  -2.981  1.00 20.35           C  
ATOM    577  CD  LYS A1358      -0.500  30.546  -2.404  1.00 22.86           C  
ATOM    578  CE  LYS A1358       0.697  31.474  -2.130  1.00 22.35           C  
ATOM    579  NZ  LYS A1358       1.928  30.692  -1.815  1.00 25.15           N1+
ATOM    580  N   ALA A1359      -5.021  29.556  -5.610  1.00 20.30           N  
ATOM    581  CA  ALA A1359      -5.832  28.421  -6.053  1.00 19.79           C  
ATOM    582  C   ALA A1359      -4.900  27.287  -6.427  1.00 21.24           C  
ATOM    583  O   ALA A1359      -3.968  27.484  -7.210  1.00 21.07           O  
ATOM    584  CB  ALA A1359      -6.671  28.814  -7.283  1.00 19.77           C  
ATOM    585  N   LEU A1360      -5.129  26.090  -5.894  1.00 21.67           N  
ATOM    586  CA  LEU A1360      -4.315  25.001  -6.380  1.00 22.65           C  
ATOM    587  C   LEU A1360      -5.127  23.790  -6.767  1.00 22.72           C  
ATOM    588  O   LEU A1360      -6.213  23.560  -6.234  1.00 22.04           O  
ATOM    589  CB  LEU A1360      -3.242  24.637  -5.373  1.00 24.73           C  
ATOM    590  CG  LEU A1360      -3.661  24.092  -4.031  1.00 25.85           C  
ATOM    591  CD1 LEU A1360      -3.857  22.553  -4.057  1.00 32.61           C  
ATOM    592  CD2 LEU A1360      -2.563  24.477  -3.015  1.00 30.33           C  
ATOM    593  N   PHE A1361      -4.592  23.034  -7.712  1.00 20.97           N  
ATOM    594  CA  PHE A1361      -5.272  21.844  -8.203  1.00 20.88           C  
ATOM    595  C   PHE A1361      -4.308  20.682  -8.253  1.00 20.13           C  
ATOM    596  O   PHE A1361      -3.092  20.874  -8.463  1.00 19.02           O  
ATOM    597  CB  PHE A1361      -5.823  22.128  -9.595  1.00 21.60           C  
ATOM    598  CG  PHE A1361      -7.016  23.045  -9.579  1.00 23.61           C  
ATOM    599  CD1 PHE A1361      -8.296  22.511  -9.449  1.00 26.44           C  
ATOM    600  CD2 PHE A1361      -6.860  24.431  -9.667  1.00 27.12           C  
ATOM    601  CE1 PHE A1361      -9.412  23.333  -9.431  1.00 25.36           C  
ATOM    602  CE2 PHE A1361      -7.986  25.271  -9.637  1.00 28.50           C  
ATOM    603  CZ  PHE A1361      -9.263  24.699  -9.507  1.00 26.10           C  
ATOM    604  N   ALA A1362      -4.861  19.490  -8.027  1.00 18.77           N  
ATOM    605  CA  ALA A1362      -4.103  18.259  -8.136  1.00 18.45           C  
ATOM    606  C   ALA A1362      -4.682  17.433  -9.266  1.00 19.05           C  
ATOM    607  O   ALA A1362      -5.893  17.388  -9.431  1.00 19.22           O  
ATOM    608  CB  ALA A1362      -4.138  17.470  -6.836  1.00 18.68           C  
ATOM    609  N   PHE A1363      -3.780  16.799 -10.021  1.00 18.72           N  
ATOM    610  CA  PHE A1363      -4.113  15.995 -11.200  1.00 18.57           C  
ATOM    611  C   PHE A1363      -3.493  14.619 -11.026  1.00 18.90           C  
ATOM    612  O   PHE A1363      -2.394  14.500 -10.442  1.00 19.03           O  
ATOM    613  CB  PHE A1363      -3.466  16.643 -12.439  1.00 19.54           C  
ATOM    614  CG  PHE A1363      -3.872  18.080 -12.658  1.00 19.00           C  
ATOM    615  CD1 PHE A1363      -4.898  18.394 -13.546  1.00 20.00           C  
ATOM    616  CD2 PHE A1363      -3.183  19.121 -12.019  1.00 20.48           C  
ATOM    617  CE1 PHE A1363      -5.287  19.731 -13.762  1.00 19.36           C  
ATOM    618  CE2 PHE A1363      -3.548  20.458 -12.232  1.00 19.33           C  
ATOM    619  CZ  PHE A1363      -4.608  20.765 -13.093  1.00 19.46           C  
ATOM    620  N   GLU A1364      -4.174  13.578 -11.507  1.00 18.56           N  
ATOM    621  CA  GLU A1364      -3.560  12.233 -11.524  1.00 19.34           C  
ATOM    622  C   GLU A1364      -3.583  11.706 -12.941  1.00 19.84           C  
ATOM    623  O   GLU A1364      -4.595  11.863 -13.632  1.00 20.49           O  
ATOM    624  CB  GLU A1364      -4.323  11.251 -10.628  1.00 19.15           C  
ATOM    625  CG  GLU A1364      -3.594   9.901 -10.505  1.00 19.91           C  
ATOM    626  CD  GLU A1364      -4.422   8.786  -9.921  1.00 20.24           C  
ATOM    627  OE1 GLU A1364      -5.678   8.882  -9.931  1.00 20.04           O  
ATOM    628  OE2 GLU A1364      -3.797   7.774  -9.484  1.00 20.49           O1-
ATOM    629  N   GLU A1365      -2.473  11.083 -13.357  1.00 20.22           N  
ATOM    630  CA  GLU A1365      -2.374  10.380 -14.645  1.00 23.11           C  
ATOM    631  C   GLU A1365      -3.103   9.057 -14.490  1.00 23.95           C  
ATOM    632  O   GLU A1365      -2.799   8.286 -13.574  1.00 23.46           O  
ATOM    633  CB  GLU A1365      -0.908  10.145 -14.978  1.00 23.70           C  
ATOM    634  CG  GLU A1365      -0.573   9.005 -15.966  1.00 30.61           C  
ATOM    635  CD  GLU A1365      -0.005   7.752 -15.261  1.00 36.21           C  
ATOM    636  OE1 GLU A1365       1.049   7.847 -14.554  1.00 38.54           O  
ATOM    637  OE2 GLU A1365      -0.612   6.664 -15.421  1.00 37.87           O1-
ATOM    638  N   ILE A1366      -4.102   8.811 -15.341  1.00 24.73           N  
ATOM    639  CA  ILE A1366      -4.767   7.500 -15.363  1.00 25.61           C  
ATOM    640  C   ILE A1366      -4.713   6.979 -16.802  1.00 26.73           C  
ATOM    641  O   ILE A1366      -5.289   7.595 -17.701  1.00 26.24           O  
ATOM    642  CB  ILE A1366      -6.239   7.573 -14.840  1.00 25.59           C  
ATOM    643  CG1 ILE A1366      -6.265   8.193 -13.424  1.00 26.20           C  
ATOM    644  CG2 ILE A1366      -6.918   6.178 -14.893  1.00 26.54           C  
ATOM    645  CD1 ILE A1366      -7.657   8.451 -12.824  1.00 26.90           C  
ATOM    646  N   ASP A1367      -4.017   5.856 -17.001  1.00 27.62           N  
ATOM    647  CA  ASP A1367      -3.716   5.324 -18.348  1.00 29.30           C  
ATOM    648  C   ASP A1367      -3.200   6.441 -19.274  1.00 29.62           C  
ATOM    649  O   ASP A1367      -3.553   6.516 -20.455  1.00 30.37           O  
ATOM    650  CB  ASP A1367      -4.930   4.590 -18.946  1.00 30.07           C  
ATOM    651  CG  ASP A1367      -4.546   3.620 -20.083  1.00 31.88           C  
ATOM    652  OD1 ASP A1367      -3.391   3.134 -20.085  1.00 35.82           O  
ATOM    653  OD2 ASP A1367      -5.394   3.327 -20.971  1.00 32.50           O1-
ATOM    654  N   GLY A1368      -2.366   7.314 -18.719  1.00 30.10           N  
ATOM    655  CA  GLY A1368      -1.681   8.339 -19.509  1.00 29.92           C  
ATOM    656  C   GLY A1368      -2.466   9.614 -19.766  1.00 29.87           C  
ATOM    657  O   GLY A1368      -1.995  10.496 -20.474  1.00 30.54           O  
ATOM    658  N   VAL A1369      -3.669   9.701 -19.207  1.00 28.60           N  
ATOM    659  CA  VAL A1369      -4.550  10.860 -19.406  1.00 27.36           C  
ATOM    660  C   VAL A1369      -4.737  11.568 -18.065  1.00 27.26           C  
ATOM    661  O   VAL A1369      -4.946  10.921 -17.045  1.00 27.20           O  
ATOM    662  CB  VAL A1369      -5.893  10.385 -20.032  1.00 27.43           C  
ATOM    663  CG1 VAL A1369      -6.952  11.465 -20.018  1.00 27.22           C  
ATOM    664  CG2 VAL A1369      -5.632   9.945 -21.465  1.00 28.80           C  
ATOM    665  N   ASP A1370      -4.642  12.891 -18.057  1.00 25.87           N  
ATOM    666  CA  ASP A1370      -4.743  13.599 -16.787  1.00 25.94           C  
ATOM    667  C   ASP A1370      -6.181  13.815 -16.367  1.00 24.24           C  
ATOM    668  O   ASP A1370      -7.051  14.055 -17.185  1.00 22.96           O  
ATOM    669  CB  ASP A1370      -3.980  14.914 -16.797  1.00 28.05           C  
ATOM    670  CG  ASP A1370      -2.586  14.773 -16.194  1.00 32.33           C  
ATOM    671  OD1 ASP A1370      -2.453  14.354 -15.008  1.00 36.93           O  
ATOM    672  OD2 ASP A1370      -1.627  15.055 -16.932  1.00 35.53           O1-
ATOM    673  N   LEU A1371      -6.393  13.685 -15.067  1.00 22.83           N  
ATOM    674  CA  LEU A1371      -7.667  13.951 -14.446  1.00 21.54           C  
ATOM    675  C   LEU A1371      -7.431  14.965 -13.325  1.00 21.90           C  
ATOM    676  O   LEU A1371      -6.637  14.703 -12.423  1.00 20.78           O  
ATOM    677  CB  LEU A1371      -8.213  12.666 -13.831  1.00 22.91           C  
ATOM    678  CG  LEU A1371      -9.298  12.934 -12.772  1.00 24.76           C  
ATOM    679  CD1 LEU A1371     -10.594  13.297 -13.457  1.00 25.54           C  
ATOM    680  CD2 LEU A1371      -9.462  11.765 -11.844  1.00 26.48           C  
ATOM    681  N   CYS A1372      -8.121  16.096 -13.371  1.00 20.68           N  
ATOM    682  CA  CYS A1372      -8.114  17.027 -12.228  1.00 20.82           C  
ATOM    683  C   CYS A1372      -9.077  16.489 -11.188  1.00 21.43           C  
ATOM    684  O   CYS A1372     -10.271  16.398 -11.458  1.00 22.19           O  
ATOM    685  CB  CYS A1372      -8.522  18.430 -12.671  1.00 20.94           C  
ATOM    686  SG  CYS A1372      -8.289  19.588 -11.362  1.00 24.61           S  
ATOM    687  N   PHE A1373      -8.580  16.132 -10.004  1.00 19.36           N  
ATOM    688  CA  PHE A1373      -9.469  15.479  -9.007  1.00 19.55           C  
ATOM    689  C   PHE A1373      -9.648  16.243  -7.713  1.00 18.93           C  
ATOM    690  O   PHE A1373     -10.464  15.842  -6.875  1.00 19.31           O  
ATOM    691  CB  PHE A1373      -8.994  14.036  -8.708  1.00 18.98           C  
ATOM    692  CG  PHE A1373      -7.667  13.961  -7.996  1.00 19.98           C  
ATOM    693  CD1 PHE A1373      -7.623  13.862  -6.606  1.00 19.89           C  
ATOM    694  CD2 PHE A1373      -6.474  14.015  -8.703  1.00 20.26           C  
ATOM    695  CE1 PHE A1373      -6.403  13.825  -5.913  1.00 21.09           C  
ATOM    696  CE2 PHE A1373      -5.239  13.985  -8.034  1.00 21.09           C  
ATOM    697  CZ  PHE A1373      -5.198  13.871  -6.635  1.00 21.85           C  
ATOM    698  N   PHE A1374      -8.874  17.322  -7.517  1.00 18.44           N  
ATOM    699  CA  PHE A1374      -8.917  18.042  -6.252  1.00 18.55           C  
ATOM    700  C   PHE A1374      -8.573  19.486  -6.498  1.00 19.10           C  
ATOM    701  O   PHE A1374      -7.672  19.788  -7.298  1.00 19.34           O  
ATOM    702  CB  PHE A1374      -7.870  17.444  -5.297  1.00 19.71           C  
ATOM    703  CG  PHE A1374      -7.782  18.147  -3.973  1.00 22.76           C  
ATOM    704  CD1 PHE A1374      -8.633  17.794  -2.933  1.00 26.07           C  
ATOM    705  CD2 PHE A1374      -6.875  19.196  -3.805  1.00 24.78           C  
ATOM    706  CE1 PHE A1374      -8.552  18.483  -1.692  1.00 26.50           C  
ATOM    707  CE2 PHE A1374      -6.775  19.856  -2.589  1.00 27.22           C  
ATOM    708  CZ  PHE A1374      -7.630  19.485  -1.547  1.00 24.21           C  
ATOM    709  N   GLY A1375      -9.285  20.369  -5.819  1.00 18.79           N  
ATOM    710  CA  GLY A1375      -8.968  21.794  -5.887  1.00 18.78           C  
ATOM    711  C   GLY A1375      -9.186  22.478  -4.570  1.00 19.64           C  
ATOM    712  O   GLY A1375     -10.039  22.066  -3.751  1.00 18.64           O  
ATOM    713  N   MET A1376      -8.431  23.568  -4.362  1.00 19.60           N  
ATOM    714  CA  MET A1376      -8.600  24.321  -3.122  1.00 21.74           C  
ATOM    715  C   MET A1376      -8.255  25.775  -3.345  1.00 20.61           C  
ATOM    716  O   MET A1376      -7.326  26.081  -4.080  1.00 20.83           O  
ATOM    717  CB  MET A1376      -7.710  23.693  -2.044  1.00 22.29           C  
ATOM    718  CG  MET A1376      -7.661  24.418  -0.731  1.00 26.92           C  
ATOM    719  SD  MET A1376      -6.794  23.357   0.453  1.00 30.30           S  
ATOM    720  CE  MET A1376      -5.101  23.401  -0.152  1.00 31.33           C  
ATOM    721  N   HIS A1377      -9.031  26.666  -2.724  1.00 19.10           N  
ATOM    722  CA  HIS A1377      -8.725  28.085  -2.682  1.00 19.18           C  
ATOM    723  C   HIS A1377      -8.413  28.433  -1.239  1.00 19.37           C  
ATOM    724  O   HIS A1377      -9.154  28.045  -0.337  1.00 19.39           O  
ATOM    725  CB  HIS A1377      -9.941  28.880  -3.161  1.00 18.94           C  
ATOM    726  CG  HIS A1377     -10.095  28.935  -4.655  1.00 20.60           C  
ATOM    727  ND1 HIS A1377     -10.849  28.032  -5.375  1.00 25.67           N  
ATOM    728  CD2 HIS A1377      -9.646  29.845  -5.552  1.00 19.53           C  
ATOM    729  CE1 HIS A1377     -10.805  28.349  -6.658  1.00 20.15           C  
ATOM    730  NE2 HIS A1377     -10.081  29.445  -6.793  1.00 23.70           N  
ATOM    731  N   VAL A1378      -7.298  29.118  -1.013  1.00 19.20           N  
ATOM    732  CA  VAL A1378      -6.896  29.495   0.357  1.00 18.79           C  
ATOM    733  C   VAL A1378      -6.661  30.993   0.490  1.00 19.19           C  
ATOM    734  O   VAL A1378      -6.474  31.667  -0.521  1.00 18.95           O  
ATOM    735  CB  VAL A1378      -5.632  28.736   0.825  1.00 19.68           C  
ATOM    736  CG1 VAL A1378      -5.869  27.248   0.799  1.00 19.34           C  
ATOM    737  CG2 VAL A1378      -4.421  29.099  -0.061  1.00 20.69           C  
ATOM    738  N   GLN A1379      -6.682  31.487   1.734  1.00 18.60           N  
ATOM    739  CA  GLN A1379      -6.402  32.900   2.035  1.00 18.90           C  
ATOM    740  C   GLN A1379      -5.252  32.877   3.013  1.00 18.79           C  
ATOM    741  O   GLN A1379      -5.299  32.138   3.991  1.00 19.64           O  
ATOM    742  CB  GLN A1379      -7.596  33.546   2.707  1.00 19.43           C  
ATOM    743  CG  GLN A1379      -8.814  33.727   1.795  1.00 19.35           C  
ATOM    744  CD  GLN A1379     -10.068  34.155   2.534  1.00 19.51           C  
ATOM    745  OE1 GLN A1379     -11.177  33.725   2.191  1.00 22.46           O  
ATOM    746  NE2 GLN A1379      -9.917  34.983   3.540  1.00 18.31           N  
ATOM    747  N   GLU A1380      -4.214  33.649   2.735  1.00 18.39           N  
ATOM    748  CA  GLU A1380      -3.037  33.678   3.600  1.00 19.33           C  
ATOM    749  C   GLU A1380      -2.743  35.080   4.115  1.00 18.64           C  
ATOM    750  O   GLU A1380      -2.504  35.990   3.325  1.00 18.77           O  
ATOM    751  CB  GLU A1380      -1.839  33.140   2.840  1.00 19.97           C  
ATOM    752  CG  GLU A1380      -2.064  31.675   2.429  1.00 20.94           C  
ATOM    753  CD  GLU A1380      -0.931  31.091   1.590  1.00 25.45           C  
ATOM    754  OE1 GLU A1380      -0.088  31.875   1.083  1.00 26.91           O  
ATOM    755  OE2 GLU A1380      -0.891  29.844   1.430  1.00 26.98           O1-
ATOM    756  N   TYR A1381      -2.743  35.243   5.440  1.00 18.70           N  
ATOM    757  CA  TYR A1381      -2.577  36.559   6.063  1.00 19.56           C  
ATOM    758  C   TYR A1381      -1.181  36.574   6.668  1.00 19.77           C  
ATOM    759  O   TYR A1381      -0.866  35.786   7.571  1.00 20.60           O  
ATOM    760  CB  TYR A1381      -3.662  36.793   7.123  1.00 19.08           C  
ATOM    761  CG  TYR A1381      -5.060  36.851   6.536  1.00 18.07           C  
ATOM    762  CD1 TYR A1381      -5.690  38.081   6.312  1.00 19.63           C  
ATOM    763  CD2 TYR A1381      -5.749  35.677   6.199  1.00 19.59           C  
ATOM    764  CE1 TYR A1381      -6.971  38.152   5.761  1.00 19.88           C  
ATOM    765  CE2 TYR A1381      -7.025  35.740   5.635  1.00 18.70           C  
ATOM    766  CZ  TYR A1381      -7.628  36.979   5.430  1.00 20.65           C  
ATOM    767  OH  TYR A1381      -8.896  37.038   4.890  1.00 19.56           O  
ATOM    768  N   GLY A1382      -0.330  37.416   6.103  1.00 20.83           N  
ATOM    769  CA  GLY A1382       1.092  37.435   6.437  1.00 21.48           C  
ATOM    770  C   GLY A1382       1.472  38.062   7.767  1.00 22.53           C  
ATOM    771  O   GLY A1382       0.618  38.444   8.574  1.00 22.13           O  
ATOM    772  N   SER A1383       2.778  38.157   7.975  1.00 23.41           N  
ATOM    773  CA  SER A1383       3.349  38.678   9.208  1.00 24.88           C  
ATOM    774  C   SER A1383       3.188  40.203   9.329  1.00 26.30           C  
ATOM    775  O   SER A1383       3.397  40.763  10.410  1.00 27.00           O  
ATOM    776  CB  SER A1383       4.824  38.278   9.299  1.00 25.00           C  
ATOM    777  OG  SER A1383       5.535  38.623   8.116  1.00 25.00           O  
ATOM    778  N   ASP A1384       2.819  40.860   8.229  1.00 27.48           N  
ATOM    779  CA  ASP A1384       2.638  42.321   8.181  1.00 29.26           C  
ATOM    780  C   ASP A1384       1.193  42.739   8.390  1.00 28.79           C  
ATOM    781  O   ASP A1384       0.898  43.915   8.602  1.00 29.34           O  
ATOM    782  CB  ASP A1384       3.085  42.858   6.822  1.00 30.05           C  
ATOM    783  CG  ASP A1384       4.582  42.969   6.706  1.00 33.60           C  
ATOM    784  OD1 ASP A1384       5.268  42.978   7.752  1.00 37.15           O  
ATOM    785  OD2 ASP A1384       5.073  43.048   5.560  1.00 38.70           O1-
ATOM    786  N   CYS A1385       0.298  41.768   8.298  1.00 28.20           N  
ATOM    787  CA  CYS A1385      -1.124  41.987   8.452  1.00 27.61           C  
ATOM    788  C   CYS A1385      -1.434  42.324   9.905  1.00 27.08           C  
ATOM    789  O   CYS A1385      -0.937  41.653  10.801  1.00 27.70           O  
ATOM    790  CB  CYS A1385      -1.856  40.704   8.054  1.00 26.42           C  
ATOM    791  SG  CYS A1385      -3.626  40.759   8.224  1.00 27.24           S  
ATOM    792  N   PRO A1386      -2.275  43.345  10.147  1.00 26.79           N  
ATOM    793  CA  PRO A1386      -2.636  43.685  11.531  1.00 26.69           C  
ATOM    794  C   PRO A1386      -3.345  42.535  12.262  1.00 26.60           C  
ATOM    795  O   PRO A1386      -3.992  41.700  11.619  1.00 26.12           O  
ATOM    796  CB  PRO A1386      -3.606  44.864  11.364  1.00 26.74           C  
ATOM    797  CG  PRO A1386      -3.339  45.395   9.993  1.00 27.34           C  
ATOM    798  CD  PRO A1386      -2.948  44.217   9.171  1.00 26.46           C  
ATOM    799  N   PRO A1387      -3.239  42.493  13.605  1.00 26.56           N  
ATOM    800  CA  PRO A1387      -4.089  41.546  14.319  1.00 26.09           C  
ATOM    801  C   PRO A1387      -5.562  41.970  14.151  1.00 25.27           C  
ATOM    802  O   PRO A1387      -5.832  43.149  13.909  1.00 24.71           O  
ATOM    803  CB  PRO A1387      -3.622  41.673  15.777  1.00 26.47           C  
ATOM    804  CG  PRO A1387      -2.291  42.376  15.706  1.00 27.54           C  
ATOM    805  CD  PRO A1387      -2.402  43.285  14.526  1.00 26.78           C  
ATOM    806  N   PRO A1388      -6.511  41.022  14.278  1.00 24.34           N  
ATOM    807  CA  PRO A1388      -6.314  39.655  14.752  1.00 23.87           C  
ATOM    808  C   PRO A1388      -5.903  38.613  13.688  1.00 23.31           C  
ATOM    809  O   PRO A1388      -5.882  37.429  14.007  1.00 23.78           O  
ATOM    810  CB  PRO A1388      -7.701  39.307  15.290  1.00 23.78           C  
ATOM    811  CG  PRO A1388      -8.613  39.958  14.334  1.00 24.01           C  
ATOM    812  CD  PRO A1388      -7.931  41.266  13.955  1.00 24.59           C  
ATOM    813  N   ASN A1389      -5.571  39.030  12.465  1.00 22.21           N  
ATOM    814  CA  ASN A1389      -5.336  38.076  11.367  1.00 22.19           C  
ATOM    815  C   ASN A1389      -3.893  37.659  11.067  1.00 21.83           C  
ATOM    816  O   ASN A1389      -3.691  36.777  10.236  1.00 23.12           O  
ATOM    817  CB  ASN A1389      -5.933  38.614  10.056  1.00 21.58           C  
ATOM    818  CG  ASN A1389      -7.451  38.610  10.042  1.00 21.93           C  
ATOM    819  OD1 ASN A1389      -8.100  38.523  11.085  1.00 25.28           O  
ATOM    820  ND2 ASN A1389      -8.029  38.751   8.847  1.00 22.83           N  
ATOM    821  N   GLN A1390      -2.891  38.280  11.684  1.00 21.96           N  
ATOM    822  CA  GLN A1390      -1.520  37.995  11.248  1.00 21.49           C  
ATOM    823  C   GLN A1390      -1.105  36.534  11.436  1.00 21.22           C  
ATOM    824  O   GLN A1390      -1.437  35.879  12.443  1.00 21.09           O  
ATOM    825  CB  GLN A1390      -0.488  38.963  11.827  1.00 22.50           C  
ATOM    826  CG  GLN A1390      -0.231  38.845  13.267  1.00 23.70           C  
ATOM    827  CD  GLN A1390       0.779  39.906  13.725  1.00 28.17           C  
ATOM    828  OE1 GLN A1390       0.694  41.084  13.337  1.00 31.70           O  
ATOM    829  NE2 GLN A1390       1.749  39.485  14.523  1.00 30.79           N  
ATOM    830  N   ARG A1391      -0.427  36.023  10.413  1.00 20.27           N  
ATOM    831  CA  ARG A1391       0.144  34.680  10.407  1.00 19.93           C  
ATOM    832  C   ARG A1391      -0.911  33.580  10.432  1.00 20.15           C  
ATOM    833  O   ARG A1391      -0.704  32.532  11.035  1.00 21.09           O  
ATOM    834  CB  ARG A1391       1.166  34.494  11.539  1.00 19.19           C  
ATOM    835  CG  ARG A1391       2.334  35.459  11.488  1.00 20.05           C  
ATOM    836  CD  ARG A1391       3.408  35.018  12.486  1.00 18.22           C  
ATOM    837  NE  ARG A1391       4.531  35.948  12.500  1.00 21.44           N  
ATOM    838  CZ  ARG A1391       5.676  35.772  11.850  1.00 20.67           C  
ATOM    839  NH1 ARG A1391       5.894  34.683  11.128  1.00 19.16           N1+
ATOM    840  NH2 ARG A1391       6.620  36.704  11.933  1.00 19.44           N  
ATOM    841  N   ARG A1392      -2.023  33.824   9.742  1.00 19.79           N  
ATOM    842  CA  ARG A1392      -3.109  32.851   9.686  1.00 19.99           C  
ATOM    843  C   ARG A1392      -3.387  32.440   8.262  1.00 19.91           C  
ATOM    844  O   ARG A1392      -3.269  33.239   7.323  1.00 19.08           O  
ATOM    845  CB  ARG A1392      -4.378  33.410  10.337  1.00 20.15           C  
ATOM    846  CG  ARG A1392      -4.239  33.630  11.833  1.00 22.14           C  
ATOM    847  CD  ARG A1392      -5.496  34.247  12.404  1.00 25.31           C  
ATOM    848  NE  ARG A1392      -5.276  34.691  13.769  1.00 26.88           N  
ATOM    849  CZ  ARG A1392      -5.339  33.924  14.852  1.00 27.39           C  
ATOM    850  NH1 ARG A1392      -5.627  32.633  14.769  1.00 26.07           N1+
ATOM    851  NH2 ARG A1392      -5.117  34.459  16.043  1.00 28.78           N  
ATOM    852  N   VAL A1393      -3.741  31.172   8.101  1.00 19.34           N  
ATOM    853  CA  VAL A1393      -4.290  30.726   6.818  1.00 19.37           C  
ATOM    854  C   VAL A1393      -5.711  30.205   6.998  1.00 18.60           C  
ATOM    855  O   VAL A1393      -6.074  29.660   8.050  1.00 18.97           O  
ATOM    856  CB  VAL A1393      -3.398  29.681   6.093  1.00 19.42           C  
ATOM    857  CG1 VAL A1393      -1.967  30.225   5.927  1.00 21.15           C  
ATOM    858  CG2 VAL A1393      -3.364  28.336   6.824  1.00 21.33           C  
ATOM    859  N   TYR A1394      -6.505  30.369   5.947  1.00 18.86           N  
ATOM    860  CA  TYR A1394      -7.914  29.991   5.964  1.00 18.94           C  
ATOM    861  C   TYR A1394      -8.256  29.291   4.651  1.00 19.54           C  
ATOM    862  O   TYR A1394      -7.891  29.771   3.585  1.00 18.91           O  
ATOM    863  CB  TYR A1394      -8.755  31.251   6.086  1.00 20.02           C  
ATOM    864  CG  TYR A1394     -10.251  31.058   5.943  1.00 20.04           C  
ATOM    865  CD1 TYR A1394     -10.987  30.452   6.940  1.00 22.30           C  
ATOM    866  CD2 TYR A1394     -10.935  31.569   4.834  1.00 21.33           C  
ATOM    867  CE1 TYR A1394     -12.378  30.303   6.825  1.00 24.95           C  
ATOM    868  CE2 TYR A1394     -12.315  31.434   4.711  1.00 21.67           C  
ATOM    869  CZ  TYR A1394     -13.032  30.831   5.714  1.00 22.81           C  
ATOM    870  OH  TYR A1394     -14.397  30.690   5.585  1.00 23.34           O  
ATOM    871  N   ILE A1395      -8.942  28.151   4.730  1.00 20.31           N  
ATOM    872  CA  ILE A1395      -9.461  27.492   3.503  1.00 22.00           C  
ATOM    873  C   ILE A1395     -10.783  28.110   3.028  1.00 22.27           C  
ATOM    874  O   ILE A1395     -11.822  28.053   3.719  1.00 24.45           O  
ATOM    875  CB  ILE A1395      -9.657  25.978   3.690  1.00 22.78           C  
ATOM    876  CG1 ILE A1395      -8.395  25.314   4.235  1.00 25.74           C  
ATOM    877  CG2 ILE A1395     -10.172  25.320   2.385  1.00 25.00           C  
ATOM    878  CD1 ILE A1395      -7.096  25.865   3.784  1.00 30.32           C  
ATOM    879  N   SER A1396     -10.754  28.728   1.854  1.00 21.46           N  
ATOM    880  CA  SER A1396     -11.934  29.353   1.311  1.00 21.42           C  
ATOM    881  C   SER A1396     -12.911  28.288   0.803  1.00 21.67           C  
ATOM    882  O   SER A1396     -14.096  28.294   1.162  1.00 21.77           O  
ATOM    883  CB  SER A1396     -11.550  30.279   0.161  1.00 20.74           C  
ATOM    884  OG  SER A1396     -10.826  31.395   0.654  1.00 23.03           O  
ATOM    885  N   TYR A1397     -12.387  27.394  -0.031  1.00 21.03           N  
ATOM    886  CA  TYR A1397     -13.165  26.315  -0.650  1.00 21.20           C  
ATOM    887  C   TYR A1397     -12.256  25.145  -0.917  1.00 20.90           C  
ATOM    888  O   TYR A1397     -11.106  25.337  -1.321  1.00 21.37           O  
ATOM    889  CB  TYR A1397     -13.724  26.765  -2.002  1.00 22.49           C  
ATOM    890  CG  TYR A1397     -14.804  27.793  -1.865  1.00 23.34           C  
ATOM    891  CD1 TYR A1397     -16.101  27.418  -1.515  1.00 25.12           C  
ATOM    892  CD2 TYR A1397     -14.522  29.147  -2.037  1.00 26.05           C  
ATOM    893  CE1 TYR A1397     -17.112  28.374  -1.364  1.00 27.75           C  
ATOM    894  CE2 TYR A1397     -15.519  30.112  -1.891  1.00 27.56           C  
ATOM    895  CZ  TYR A1397     -16.809  29.715  -1.550  1.00 27.14           C  
ATOM    896  OH  TYR A1397     -17.800  30.680  -1.423  1.00 29.39           O  
ATOM    897  N   LEU A1398     -12.806  23.940  -0.755  1.00 19.48           N  
ATOM    898  CA  LEU A1398     -12.113  22.721  -1.114  1.00 20.00           C  
ATOM    899  C   LEU A1398     -13.108  21.820  -1.834  1.00 19.46           C  
ATOM    900  O   LEU A1398     -14.272  21.751  -1.439  1.00 19.13           O  
ATOM    901  CB  LEU A1398     -11.653  22.052   0.174  1.00 20.17           C  
ATOM    902  CG  LEU A1398     -10.911  20.752   0.155  1.00 23.60           C  
ATOM    903  CD1 LEU A1398     -10.032  20.733   1.398  1.00 26.80           C  
ATOM    904  CD2 LEU A1398     -11.891  19.586   0.166  1.00 22.79           C  
ATOM    905  N   ASP A1399     -12.674  21.137  -2.887  1.00 19.11           N  
ATOM    906  CA  ASP A1399     -13.621  20.276  -3.616  1.00 19.24           C  
ATOM    907  C   ASP A1399     -12.864  19.150  -4.299  1.00 18.78           C  
ATOM    908  O   ASP A1399     -11.664  19.240  -4.522  1.00 18.78           O  
ATOM    909  CB  ASP A1399     -14.354  21.132  -4.674  1.00 20.20           C  
ATOM    910  CG  ASP A1399     -15.654  20.510  -5.194  1.00 22.53           C  
ATOM    911  OD1 ASP A1399     -16.119  19.466  -4.672  1.00 22.29           O  
ATOM    912  OD2 ASP A1399     -16.250  21.099  -6.141  1.00 20.58           O1-
ATOM    913  N   SER A1400     -13.586  18.097  -4.663  1.00 19.44           N  
ATOM    914  CA  SER A1400     -12.967  16.956  -5.327  1.00 19.69           C  
ATOM    915  C   SER A1400     -13.988  16.246  -6.194  1.00 19.64           C  
ATOM    916  O   SER A1400     -15.205  16.423  -6.024  1.00 18.68           O  
ATOM    917  CB  SER A1400     -12.460  15.977  -4.289  1.00 20.81           C  
ATOM    918  OG  SER A1400     -13.580  15.298  -3.675  1.00 24.87           O  
ATOM    919  N   VAL A1401     -13.489  15.460  -7.146  1.00 19.51           N  
ATOM    920  CA  VAL A1401     -14.347  14.551  -7.890  1.00 19.79           C  
ATOM    921  C   VAL A1401     -13.727  13.153  -7.782  1.00 18.83           C  
ATOM    922  O   VAL A1401     -12.548  12.972  -8.027  1.00 17.84           O  
ATOM    923  CB  VAL A1401     -14.606  14.970  -9.383  1.00 22.73           C  
ATOM    924  CG1 VAL A1401     -15.560  16.193  -9.414  1.00 24.35           C  
ATOM    925  CG2 VAL A1401     -13.335  15.253 -10.061  1.00 22.23           C  
ATOM    926  N   HIS A1402     -14.539  12.189  -7.410  1.00 18.43           N  
ATOM    927  CA  HIS A1402     -14.083  10.935  -6.767  1.00 17.83           C  
ATOM    928  C   HIS A1402     -13.447   9.835  -7.621  1.00 18.16           C  
ATOM    929  O   HIS A1402     -13.523   8.652  -7.277  1.00 18.12           O  
ATOM    930  CB  HIS A1402     -15.246  10.374  -5.915  1.00 18.63           C  
ATOM    931  CG  HIS A1402     -16.393   9.762  -6.682  1.00 18.31           C  
ATOM    932  ND1 HIS A1402     -16.546   9.773  -8.056  1.00 20.78           N  
ATOM    933  CD2 HIS A1402     -17.461   9.084  -6.200  1.00 15.66           C  
ATOM    934  CE1 HIS A1402     -17.646   9.100  -8.386  1.00 16.02           C  
ATOM    935  NE2 HIS A1402     -18.221   8.690  -7.275  1.00 20.24           N  
ATOM    936  N   PHE A1403     -12.766  10.238  -8.685  1.00 17.92           N  
ATOM    937  CA  PHE A1403     -12.216   9.260  -9.632  1.00 18.34           C  
ATOM    938  C   PHE A1403     -10.765   8.836  -9.390  1.00 17.90           C  
ATOM    939  O   PHE A1403     -10.224   8.048 -10.173  1.00 18.17           O  
ATOM    940  CB  PHE A1403     -12.401   9.754 -11.076  1.00 18.98           C  
ATOM    941  CG  PHE A1403     -13.831  10.019 -11.420  1.00 18.21           C  
ATOM    942  CD1 PHE A1403     -14.724   8.964 -11.556  1.00 21.18           C  
ATOM    943  CD2 PHE A1403     -14.277  11.319 -11.582  1.00 21.82           C  
ATOM    944  CE1 PHE A1403     -16.072   9.205 -11.830  1.00 20.63           C  
ATOM    945  CE2 PHE A1403     -15.642  11.560 -11.864  1.00 20.70           C  
ATOM    946  CZ  PHE A1403     -16.512  10.505 -11.994  1.00 20.60           C  
ATOM    947  N   PHE A1404     -10.143   9.318  -8.303  1.00 17.82           N  
ATOM    948  CA  PHE A1404      -8.746   8.928  -8.021  1.00 18.03           C  
ATOM    949  C   PHE A1404      -8.593   7.408  -8.042  1.00 18.67           C  
ATOM    950  O   PHE A1404      -9.440   6.651  -7.519  1.00 18.30           O  
ATOM    951  CB  PHE A1404      -8.268   9.474  -6.662  1.00 18.29           C  
ATOM    952  CG  PHE A1404      -6.804   9.274  -6.439  1.00 17.32           C  
ATOM    953  CD1 PHE A1404      -5.907  10.230  -6.926  1.00 20.00           C  
ATOM    954  CD2 PHE A1404      -6.321   8.125  -5.810  1.00 19.34           C  
ATOM    955  CE1 PHE A1404      -4.526  10.061  -6.775  1.00 19.52           C  
ATOM    956  CE2 PHE A1404      -4.948   7.948  -5.647  1.00 19.11           C  
ATOM    957  CZ  PHE A1404      -4.048   8.917  -6.139  1.00 20.93           C  
ATOM    958  N   ARG A1405      -7.496   6.964  -8.661  1.00 18.41           N  
ATOM    959  CA  ARG A1405      -7.200   5.559  -8.830  1.00 18.95           C  
ATOM    960  C   ARG A1405      -5.900   5.202  -8.077  1.00 18.05           C  
ATOM    961  O   ARG A1405      -4.868   5.812  -8.334  1.00 19.74           O  
ATOM    962  CB  ARG A1405      -7.050   5.278 -10.326  1.00 18.69           C  
ATOM    963  CG  ARG A1405      -6.705   3.837 -10.628  1.00 23.63           C  
ATOM    964  CD  ARG A1405      -6.200   3.693 -12.056  1.00 31.59           C  
ATOM    965  NE  ARG A1405      -5.962   2.300 -12.397  1.00 38.16           N  
ATOM    966  CZ  ARG A1405      -6.890   1.487 -12.902  1.00 42.59           C  
ATOM    967  NH1 ARG A1405      -8.126   1.934 -13.136  1.00 44.96           N1+
ATOM    968  NH2 ARG A1405      -6.582   0.232 -13.179  1.00 44.57           N  
ATOM    969  N   PRO A1406      -5.928   4.205  -7.172  1.00 18.14           N  
ATOM    970  CA  PRO A1406      -7.055   3.355  -6.782  1.00 17.93           C  
ATOM    971  C   PRO A1406      -7.969   4.033  -5.747  1.00 18.37           C  
ATOM    972  O   PRO A1406      -7.523   4.903  -4.984  1.00 18.85           O  
ATOM    973  CB  PRO A1406      -6.363   2.155  -6.140  1.00 18.31           C  
ATOM    974  CG  PRO A1406      -5.152   2.747  -5.461  1.00 19.23           C  
ATOM    975  CD  PRO A1406      -4.689   3.839  -6.443  1.00 17.28           C  
ATOM    976  N   LYS A1407      -9.224   3.590  -5.727  1.00 19.37           N  
ATOM    977  CA  LYS A1407     -10.204   4.074  -4.745  1.00 19.91           C  
ATOM    978  C   LYS A1407      -9.665   4.062  -3.330  1.00 19.15           C  
ATOM    979  O   LYS A1407      -9.925   4.995  -2.557  1.00 19.67           O  
ATOM    980  CB  LYS A1407     -11.467   3.200  -4.780  1.00 20.70           C  
ATOM    981  CG  LYS A1407     -12.419   3.570  -5.864  1.00 24.22           C  
ATOM    982  CD  LYS A1407     -13.539   2.545  -5.909  1.00 25.85           C  
ATOM    983  CE  LYS A1407     -14.588   2.828  -4.856  1.00 28.79           C  
ATOM    984  NZ  LYS A1407     -15.787   1.941  -5.061  1.00 28.40           N1+
ATOM    985  N   CYS A1408      -8.949   2.999  -2.981  1.00 20.08           N  
ATOM    986  CA  CYS A1408      -8.555   2.780  -1.595  1.00 21.14           C  
ATOM    987  C   CYS A1408      -7.530   3.788  -1.079  1.00 20.28           C  
ATOM    988  O   CYS A1408      -7.230   3.794   0.114  1.00 21.17           O  
ATOM    989  CB  CYS A1408      -8.070   1.335  -1.393  1.00 21.69           C  
ATOM    990  SG  CYS A1408      -6.583   0.954  -2.359  1.00 26.02           S  
ATOM    991  N   LEU A1409      -6.993   4.632  -1.969  1.00 18.74           N  
ATOM    992  CA  LEU A1409      -5.989   5.622  -1.587  1.00 18.22           C  
ATOM    993  C   LEU A1409      -6.492   7.056  -1.747  1.00 18.85           C  
ATOM    994  O   LEU A1409      -5.773   8.000  -1.459  1.00 18.54           O  
ATOM    995  CB  LEU A1409      -4.676   5.421  -2.385  1.00 18.67           C  
ATOM    996  CG  LEU A1409      -3.845   4.190  -1.981  1.00 18.75           C  
ATOM    997  CD1 LEU A1409      -2.679   4.032  -2.924  1.00 20.90           C  
ATOM    998  CD2 LEU A1409      -3.363   4.336  -0.545  1.00 21.00           C  
ATOM    999  N   ARG A1410      -7.731   7.225  -2.192  1.00 17.40           N  
ATOM   1000  CA  ARG A1410      -8.264   8.561  -2.467  1.00 18.15           C  
ATOM   1001  C   ARG A1410      -8.243   9.456  -1.226  1.00 17.47           C  
ATOM   1002  O   ARG A1410      -7.660  10.530  -1.247  1.00 18.45           O  
ATOM   1003  CB  ARG A1410      -9.696   8.399  -3.022  1.00 17.56           C  
ATOM   1004  CG  ARG A1410     -10.345   9.753  -3.402  1.00 17.27           C  
ATOM   1005  CD  ARG A1410     -11.812   9.639  -3.732  1.00 18.46           C  
ATOM   1006  NE  ARG A1410     -12.596   9.216  -2.556  1.00 19.60           N  
ATOM   1007  CZ  ARG A1410     -13.017   7.995  -2.318  1.00 20.32           C  
ATOM   1008  NH1 ARG A1410     -12.793   6.991  -3.177  1.00 19.45           N1+
ATOM   1009  NH2 ARG A1410     -13.688   7.763  -1.192  1.00 20.15           N  
ATOM   1010  N   THR A1411      -8.906   9.025  -0.147  1.00 18.43           N  
ATOM   1011  CA  THR A1411      -8.963   9.859   1.066  1.00 18.30           C  
ATOM   1012  C   THR A1411      -7.556  10.120   1.578  1.00 18.74           C  
ATOM   1013  O   THR A1411      -7.226  11.261   1.933  1.00 18.63           O  
ATOM   1014  CB  THR A1411      -9.791   9.192   2.134  1.00 18.80           C  
ATOM   1015  OG1 THR A1411     -11.141   9.111   1.662  1.00 19.02           O  
ATOM   1016  CG2 THR A1411      -9.736   9.999   3.474  1.00 18.09           C  
ATOM   1017  N   ALA A1412      -6.737   9.072   1.586  1.00 18.73           N  
ATOM   1018  CA  ALA A1412      -5.341   9.224   2.025  1.00 18.74           C  
ATOM   1019  C   ALA A1412      -4.590  10.324   1.266  1.00 19.32           C  
ATOM   1020  O   ALA A1412      -3.874  11.125   1.867  1.00 18.91           O  
ATOM   1021  CB  ALA A1412      -4.594   7.871   1.934  1.00 18.89           C  
ATOM   1022  N   VAL A1413      -4.792  10.387  -0.050  1.00 18.98           N  
ATOM   1023  CA  VAL A1413      -4.122  11.380  -0.872  1.00 18.45           C  
ATOM   1024  C   VAL A1413      -4.683  12.769  -0.554  1.00 18.18           C  
ATOM   1025  O   VAL A1413      -3.910  13.748  -0.482  1.00 18.83           O  
ATOM   1026  CB  VAL A1413      -4.232  11.027  -2.376  1.00 19.77           C  
ATOM   1027  CG1 VAL A1413      -3.843  12.223  -3.264  1.00 19.38           C  
ATOM   1028  CG2 VAL A1413      -3.374   9.817  -2.683  1.00 18.55           C  
ATOM   1029  N   TYR A1414      -5.998  12.894  -0.374  1.00 18.07           N  
ATOM   1030  CA  TYR A1414      -6.558  14.217   0.032  1.00 18.75           C  
ATOM   1031  C   TYR A1414      -5.912  14.681   1.322  1.00 19.03           C  
ATOM   1032  O   TYR A1414      -5.530  15.838   1.460  1.00 19.13           O  
ATOM   1033  CB  TYR A1414      -8.064  14.138   0.255  1.00 18.90           C  
ATOM   1034  CG  TYR A1414      -8.891  13.852  -0.966  1.00 19.35           C  
ATOM   1035  CD1 TYR A1414      -8.450  14.175  -2.248  1.00 21.46           C  
ATOM   1036  CD2 TYR A1414     -10.135  13.267  -0.830  1.00 18.20           C  
ATOM   1037  CE1 TYR A1414      -9.270  13.916  -3.371  1.00 22.84           C  
ATOM   1038  CE2 TYR A1414     -10.921  12.982  -1.919  1.00 20.11           C  
ATOM   1039  CZ  TYR A1414     -10.500  13.321  -3.188  1.00 21.22           C  
ATOM   1040  OH  TYR A1414     -11.330  13.009  -4.269  1.00 22.12           O  
ATOM   1041  N   HIS A1415      -5.782  13.763   2.279  1.00 18.93           N  
ATOM   1042  CA  HIS A1415      -5.173  14.124   3.550  1.00 19.37           C  
ATOM   1043  C   HIS A1415      -3.709  14.501   3.401  1.00 19.80           C  
ATOM   1044  O   HIS A1415      -3.255  15.469   4.024  1.00 20.46           O  
ATOM   1045  CB  HIS A1415      -5.381  12.995   4.543  1.00 19.50           C  
ATOM   1046  CG  HIS A1415      -6.789  12.921   5.041  1.00 18.72           C  
ATOM   1047  ND1 HIS A1415      -7.189  12.008   5.988  1.00 22.88           N  
ATOM   1048  CD2 HIS A1415      -7.886  13.658   4.735  1.00 22.54           C  
ATOM   1049  CE1 HIS A1415      -8.474  12.186   6.251  1.00 23.46           C  
ATOM   1050  NE2 HIS A1415      -8.923  13.176   5.503  1.00 23.28           N  
ATOM   1051  N   GLU A1416      -2.968  13.756   2.575  1.00 19.24           N  
ATOM   1052  CA  GLU A1416      -1.573  14.101   2.269  1.00 19.92           C  
ATOM   1053  C   GLU A1416      -1.410  15.508   1.695  1.00 18.97           C  
ATOM   1054  O   GLU A1416      -0.478  16.230   2.056  1.00 19.51           O  
ATOM   1055  CB  GLU A1416      -0.948  13.078   1.311  1.00 20.18           C  
ATOM   1056  CG  GLU A1416      -0.652  11.744   1.999  1.00 24.97           C  
ATOM   1057  CD  GLU A1416       0.116  11.922   3.323  1.00 29.55           C  
ATOM   1058  OE1 GLU A1416       1.220  12.470   3.257  1.00 30.90           O  
ATOM   1059  OE2 GLU A1416      -0.391  11.531   4.409  1.00 34.04           O1-
ATOM   1060  N   ILE A1417      -2.332  15.907   0.816  1.00 18.62           N  
ATOM   1061  CA  ILE A1417      -2.290  17.267   0.273  1.00 18.68           C  
ATOM   1062  C   ILE A1417      -2.526  18.285   1.377  1.00 18.39           C  
ATOM   1063  O   ILE A1417      -1.756  19.254   1.492  1.00 17.76           O  
ATOM   1064  CB  ILE A1417      -3.336  17.441  -0.857  1.00 19.89           C  
ATOM   1065  CG1 ILE A1417      -2.924  16.546  -2.031  1.00 20.52           C  
ATOM   1066  CG2 ILE A1417      -3.423  18.916  -1.329  1.00 20.61           C  
ATOM   1067  CD1 ILE A1417      -4.024  16.298  -3.062  1.00 21.95           C  
ATOM   1068  N   LEU A1418      -3.564  18.067   2.186  1.00 18.50           N  
ATOM   1069  CA  LEU A1418      -3.913  19.026   3.264  1.00 18.64           C  
ATOM   1070  C   LEU A1418      -2.803  19.101   4.316  1.00 17.90           C  
ATOM   1071  O   LEU A1418      -2.432  20.189   4.757  1.00 17.97           O  
ATOM   1072  CB  LEU A1418      -5.269  18.684   3.908  1.00 18.76           C  
ATOM   1073  CG  LEU A1418      -6.434  18.942   2.969  1.00 21.19           C  
ATOM   1074  CD1 LEU A1418      -7.735  18.450   3.588  1.00 25.01           C  
ATOM   1075  CD2 LEU A1418      -6.535  20.408   2.600  1.00 26.96           C  
ATOM   1076  N   ILE A1419      -2.281  17.952   4.727  1.00 17.99           N  
ATOM   1077  CA  ILE A1419      -1.190  17.927   5.701  1.00 18.59           C  
ATOM   1078  C   ILE A1419       0.027  18.615   5.132  1.00 18.60           C  
ATOM   1079  O   ILE A1419       0.673  19.384   5.840  1.00 17.70           O  
ATOM   1080  CB  ILE A1419      -0.855  16.460   6.156  1.00 18.28           C  
ATOM   1081  CG1 ILE A1419      -2.084  15.864   6.839  1.00 21.25           C  
ATOM   1082  CG2 ILE A1419       0.351  16.463   7.123  1.00 17.99           C  
ATOM   1083  CD1 ILE A1419      -2.588  16.692   7.977  1.00 31.13           C  
ATOM   1084  N   GLY A1420       0.323  18.368   3.850  1.00 18.06           N  
ATOM   1085  CA  GLY A1420       1.445  19.018   3.171  1.00 17.75           C  
ATOM   1086  C   GLY A1420       1.306  20.542   3.142  1.00 17.75           C  
ATOM   1087  O   GLY A1420       2.291  21.274   3.334  1.00 17.40           O  
ATOM   1088  N   TYR A1421       0.075  21.013   2.930  1.00 17.00           N  
ATOM   1089  CA  TYR A1421      -0.180  22.443   2.913  1.00 17.30           C  
ATOM   1090  C   TYR A1421       0.119  23.073   4.292  1.00 17.48           C  
ATOM   1091  O   TYR A1421       0.851  24.080   4.407  1.00 18.75           O  
ATOM   1092  CB  TYR A1421      -1.605  22.748   2.446  1.00 18.63           C  
ATOM   1093  CG  TYR A1421      -1.853  24.235   2.484  1.00 16.69           C  
ATOM   1094  CD1 TYR A1421      -1.237  25.088   1.559  1.00 18.74           C  
ATOM   1095  CD2 TYR A1421      -2.680  24.774   3.453  1.00 19.73           C  
ATOM   1096  CE1 TYR A1421      -1.441  26.467   1.627  1.00 20.42           C  
ATOM   1097  CE2 TYR A1421      -2.904  26.138   3.523  1.00 21.65           C  
ATOM   1098  CZ  TYR A1421      -2.293  26.971   2.617  1.00 20.99           C  
ATOM   1099  OH  TYR A1421      -2.537  28.322   2.722  1.00 23.87           O  
ATOM   1100  N   LEU A1422      -0.389  22.436   5.342  1.00 18.34           N  
ATOM   1101  CA  LEU A1422      -0.078  22.900   6.710  1.00 18.21           C  
ATOM   1102  C   LEU A1422       1.409  22.816   7.024  1.00 18.32           C  
ATOM   1103  O   LEU A1422       1.967  23.730   7.614  1.00 18.84           O  
ATOM   1104  CB  LEU A1422      -0.864  22.103   7.758  1.00 18.27           C  
ATOM   1105  CG  LEU A1422      -2.378  22.172   7.615  1.00 18.88           C  
ATOM   1106  CD1 LEU A1422      -3.046  21.122   8.534  1.00 20.45           C  
ATOM   1107  CD2 LEU A1422      -2.891  23.585   7.882  1.00 17.98           C  
ATOM   1108  N   GLU A1423       2.043  21.706   6.637  1.00 18.28           N  
ATOM   1109  CA  GLU A1423       3.511  21.583   6.783  1.00 18.20           C  
ATOM   1110  C   GLU A1423       4.280  22.740   6.126  1.00 18.70           C  
ATOM   1111  O   GLU A1423       5.258  23.267   6.696  1.00 18.96           O  
ATOM   1112  CB  GLU A1423       3.911  20.246   6.161  1.00 18.88           C  
ATOM   1113  CG  GLU A1423       5.305  19.739   6.416  1.00 19.32           C  
ATOM   1114  CD  GLU A1423       5.616  18.468   5.563  1.00 19.76           C  
ATOM   1115  OE1 GLU A1423       4.904  18.174   4.576  1.00 21.73           O  
ATOM   1116  OE2 GLU A1423       6.605  17.766   5.860  1.00 21.93           O1-
ATOM   1117  N   TYR A1424       3.860  23.094   4.906  1.00 18.14           N  
ATOM   1118  CA  TYR A1424       4.525  24.130   4.107  1.00 18.85           C  
ATOM   1119  C   TYR A1424       4.343  25.512   4.729  1.00 19.13           C  
ATOM   1120  O   TYR A1424       5.309  26.262   4.888  1.00 18.95           O  
ATOM   1121  CB  TYR A1424       3.976  24.107   2.676  1.00 19.61           C  
ATOM   1122  CG  TYR A1424       4.657  25.100   1.786  1.00 19.08           C  
ATOM   1123  CD1 TYR A1424       5.848  24.769   1.137  1.00 20.26           C  
ATOM   1124  CD2 TYR A1424       4.109  26.362   1.580  1.00 20.84           C  
ATOM   1125  CE1 TYR A1424       6.492  25.687   0.305  1.00 21.56           C  
ATOM   1126  CE2 TYR A1424       4.763  27.315   0.748  1.00 20.70           C  
ATOM   1127  CZ  TYR A1424       5.937  26.943   0.111  1.00 21.73           C  
ATOM   1128  OH  TYR A1424       6.589  27.843  -0.706  1.00 22.25           O  
ATOM   1129  N   VAL A1425       3.114  25.853   5.112  1.00 18.54           N  
ATOM   1130  CA  VAL A1425       2.910  27.193   5.667  1.00 18.62           C  
ATOM   1131  C   VAL A1425       3.523  27.326   7.076  1.00 18.57           C  
ATOM   1132  O   VAL A1425       3.959  28.410   7.469  1.00 18.90           O  
ATOM   1133  CB  VAL A1425       1.424  27.642   5.636  1.00 18.42           C  
ATOM   1134  CG1 VAL A1425       0.892  27.745   4.180  1.00 19.82           C  
ATOM   1135  CG2 VAL A1425       0.552  26.747   6.475  1.00 18.69           C  
ATOM   1136  N   LYS A1426       3.575  26.222   7.818  1.00 18.93           N  
ATOM   1137  CA  LYS A1426       4.260  26.243   9.112  1.00 19.42           C  
ATOM   1138  C   LYS A1426       5.726  26.582   8.901  1.00 20.07           C  
ATOM   1139  O   LYS A1426       6.315  27.372   9.652  1.00 21.03           O  
ATOM   1140  CB  LYS A1426       4.115  24.883   9.794  1.00 18.14           C  
ATOM   1141  CG  LYS A1426       4.955  24.705  11.065  1.00 18.25           C  
ATOM   1142  CD  LYS A1426       4.723  23.297  11.615  1.00 17.61           C  
ATOM   1143  CE  LYS A1426       5.601  23.093  12.853  1.00 20.57           C  
ATOM   1144  NZ  LYS A1426       5.358  21.769  13.450  1.00 20.00           N1+
ATOM   1145  N   LYS A1427       6.315  25.968   7.877  1.00 20.22           N  
ATOM   1146  CA  LYS A1427       7.718  26.198   7.544  1.00 22.37           C  
ATOM   1147  C   LYS A1427       7.949  27.677   7.229  1.00 21.94           C  
ATOM   1148  O   LYS A1427       8.989  28.246   7.596  1.00 21.62           O  
ATOM   1149  CB  LYS A1427       8.115  25.298   6.372  1.00 21.96           C  
ATOM   1150  CG  LYS A1427       9.550  25.396   5.887  1.00 25.41           C  
ATOM   1151  CD  LYS A1427       9.734  24.395   4.723  1.00 26.59           C  
ATOM   1152  CE  LYS A1427       9.385  24.988   3.329  1.00 32.36           C  
ATOM   1153  NZ  LYS A1427       8.158  25.865   3.270  1.00 36.72           N1+
ATOM   1154  N   LEU A1428       6.987  28.307   6.552  1.00 21.60           N  
ATOM   1155  CA  LEU A1428       7.079  29.748   6.230  1.00 21.48           C  
ATOM   1156  C   LEU A1428       6.892  30.679   7.420  1.00 20.93           C  
ATOM   1157  O   LEU A1428       7.343  31.830   7.385  1.00 21.01           O  
ATOM   1158  CB  LEU A1428       6.089  30.147   5.126  1.00 22.79           C  
ATOM   1159  CG  LEU A1428       6.286  29.627   3.702  1.00 24.45           C  
ATOM   1160  CD1 LEU A1428       5.255  30.261   2.752  1.00 26.40           C  
ATOM   1161  CD2 LEU A1428       7.696  29.851   3.197  1.00 28.18           C  
ATOM   1162  N   GLY A1429       6.247  30.188   8.470  1.00 20.22           N  
ATOM   1163  CA  GLY A1429       6.034  30.959   9.697  1.00 20.06           C  
ATOM   1164  C   GLY A1429       4.580  31.311   9.984  1.00 20.08           C  
ATOM   1165  O   GLY A1429       4.299  32.151  10.830  1.00 19.70           O  
ATOM   1166  N   TYR A1430       3.630  30.677   9.297  1.00 19.39           N  
ATOM   1167  CA  TYR A1430       2.235  30.888   9.661  1.00 19.42           C  
ATOM   1168  C   TYR A1430       1.981  30.067  10.905  1.00 19.96           C  
ATOM   1169  O   TYR A1430       2.392  28.903  10.980  1.00 20.33           O  
ATOM   1170  CB  TYR A1430       1.281  30.456   8.539  1.00 19.81           C  
ATOM   1171  CG  TYR A1430       1.391  31.303   7.294  1.00 19.72           C  
ATOM   1172  CD1 TYR A1430       0.539  32.400   7.099  1.00 19.31           C  
ATOM   1173  CD2 TYR A1430       2.344  31.020   6.309  1.00 18.67           C  
ATOM   1174  CE1 TYR A1430       0.634  33.197   5.943  1.00 19.81           C  
ATOM   1175  CE2 TYR A1430       2.450  31.813   5.148  1.00 21.18           C  
ATOM   1176  CZ  TYR A1430       1.579  32.886   4.968  1.00 20.54           C  
ATOM   1177  OH  TYR A1430       1.682  33.662   3.816  1.00 22.04           O  
ATOM   1178  N   THR A1431       1.325  30.659  11.893  1.00 20.04           N  
ATOM   1179  CA  THR A1431       1.129  29.980  13.177  1.00 20.66           C  
ATOM   1180  C   THR A1431      -0.158  29.170  13.297  1.00 20.11           C  
ATOM   1181  O   THR A1431      -0.229  28.240  14.102  1.00 19.72           O  
ATOM   1182  CB  THR A1431       1.131  30.996  14.353  1.00 20.24           C  
ATOM   1183  OG1 THR A1431       0.032  31.908  14.175  1.00 23.03           O  
ATOM   1184  CG2 THR A1431       2.459  31.757  14.428  1.00 22.45           C  
ATOM   1185  N   THR A1432      -1.188  29.536  12.527  1.00 20.24           N  
ATOM   1186  CA  THR A1432      -2.540  29.036  12.783  1.00 20.42           C  
ATOM   1187  C   THR A1432      -3.286  28.793  11.484  1.00 20.08           C  
ATOM   1188  O   THR A1432      -3.196  29.590  10.551  1.00 20.17           O  
ATOM   1189  CB  THR A1432      -3.340  30.030  13.648  1.00 20.57           C  
ATOM   1190  OG1 THR A1432      -2.521  30.469  14.736  1.00 22.50           O  
ATOM   1191  CG2 THR A1432      -4.602  29.371  14.198  1.00 22.95           C  
ATOM   1192  N   GLY A1433      -3.984  27.667  11.419  1.00 19.70           N  
ATOM   1193  CA  GLY A1433      -4.878  27.382  10.294  1.00 20.12           C  
ATOM   1194  C   GLY A1433      -6.330  27.387  10.726  1.00 20.24           C  
ATOM   1195  O   GLY A1433      -6.643  27.048  11.873  1.00 21.09           O  
ATOM   1196  N   HIS A1434      -7.209  27.762   9.803  1.00 19.99           N  
ATOM   1197  CA  HIS A1434      -8.626  27.906  10.098  1.00 20.53           C  
ATOM   1198  C   HIS A1434      -9.434  27.206   9.025  1.00 20.97           C  
ATOM   1199  O   HIS A1434      -9.193  27.400   7.823  1.00 21.18           O  
ATOM   1200  CB  HIS A1434      -8.983  29.385  10.153  1.00 20.75           C  
ATOM   1201  CG  HIS A1434      -8.378  30.100  11.320  1.00 20.37           C  
ATOM   1202  ND1 HIS A1434      -7.087  30.584  11.307  1.00 23.49           N  
ATOM   1203  CD2 HIS A1434      -8.886  30.408  12.535  1.00 19.61           C  
ATOM   1204  CE1 HIS A1434      -6.827  31.167  12.465  1.00 17.58           C  
ATOM   1205  NE2 HIS A1434      -7.897  31.067  13.231  1.00 22.97           N  
ATOM   1206  N   ILE A1435     -10.369  26.368   9.467  1.00 21.10           N  
ATOM   1207  CA  ILE A1435     -11.284  25.666   8.550  1.00 21.56           C  
ATOM   1208  C   ILE A1435     -12.739  25.830   8.979  1.00 22.22           C  
ATOM   1209  O   ILE A1435     -13.078  25.577  10.143  1.00 21.87           O  
ATOM   1210  CB  ILE A1435     -10.950  24.159   8.504  1.00 21.61           C  
ATOM   1211  CG1 ILE A1435      -9.464  23.968   8.164  1.00 21.92           C  
ATOM   1212  CG2 ILE A1435     -11.847  23.412   7.487  1.00 21.97           C  
ATOM   1213  CD1 ILE A1435      -9.006  22.524   7.968  1.00 23.40           C  
ATOM   1214  N   TRP A1436     -13.585  26.246   8.030  1.00 21.54           N  
ATOM   1215  CA  TRP A1436     -15.048  26.150   8.163  1.00 21.88           C  
ATOM   1216  C   TRP A1436     -15.464  24.856   7.458  1.00 22.26           C  
ATOM   1217  O   TRP A1436     -15.452  24.791   6.234  1.00 21.31           O  
ATOM   1218  CB  TRP A1436     -15.706  27.363   7.507  1.00 22.55           C  
ATOM   1219  CG  TRP A1436     -17.216  27.435   7.560  1.00 22.51           C  
ATOM   1220  CD1 TRP A1436     -18.060  26.623   8.278  1.00 23.11           C  
ATOM   1221  CD2 TRP A1436     -18.041  28.417   6.936  1.00 22.18           C  
ATOM   1222  NE1 TRP A1436     -19.375  27.005   8.082  1.00 20.55           N  
ATOM   1223  CE2 TRP A1436     -19.390  28.114   7.275  1.00 21.60           C  
ATOM   1224  CE3 TRP A1436     -17.782  29.514   6.102  1.00 21.75           C  
ATOM   1225  CZ2 TRP A1436     -20.465  28.875   6.817  1.00 23.19           C  
ATOM   1226  CZ3 TRP A1436     -18.868  30.278   5.638  1.00 21.96           C  
ATOM   1227  CH2 TRP A1436     -20.188  29.953   6.006  1.00 23.48           C  
ATOM   1228  N   ALA A1437     -15.770  23.819   8.235  1.00 22.23           N  
ATOM   1229  CA  ALA A1437     -16.092  22.491   7.678  1.00 23.99           C  
ATOM   1230  C   ALA A1437     -17.568  22.415   7.282  1.00 24.41           C  
ATOM   1231  O   ALA A1437     -18.382  21.850   7.999  1.00 26.84           O  
ATOM   1232  CB  ALA A1437     -15.731  21.382   8.694  1.00 23.86           C  
ATOM   1233  N   CYS A1438     -17.919  22.978   6.131  1.00 23.23           N  
ATOM   1234  CA  CYS A1438     -19.313  23.070   5.737  1.00 22.06           C  
ATOM   1235  C   CYS A1438     -19.503  22.433   4.369  1.00 21.86           C  
ATOM   1236  O   CYS A1438     -18.955  22.930   3.396  1.00 20.79           O  
ATOM   1237  CB  CYS A1438     -19.712  24.535   5.657  1.00 22.12           C  
ATOM   1238  SG  CYS A1438     -21.457  24.820   5.388  1.00 26.40           S  
ATOM   1239  N   PRO A1439     -20.233  21.300   4.296  1.00 21.92           N  
ATOM   1240  CA  PRO A1439     -20.450  20.748   2.960  1.00 22.24           C  
ATOM   1241  C   PRO A1439     -21.385  21.602   2.103  1.00 22.46           C  
ATOM   1242  O   PRO A1439     -22.177  22.393   2.626  1.00 22.21           O  
ATOM   1243  CB  PRO A1439     -21.065  19.356   3.210  1.00 22.79           C  
ATOM   1244  CG  PRO A1439     -21.312  19.246   4.690  1.00 22.70           C  
ATOM   1245  CD  PRO A1439     -20.855  20.503   5.374  1.00 22.95           C  
ATOM   1246  N   PRO A1440     -21.275  21.465   0.768  1.00 23.73           N  
ATOM   1247  CA  PRO A1440     -22.154  22.221  -0.113  1.00 24.52           C  
ATOM   1248  C   PRO A1440     -23.606  21.819   0.080  1.00 26.42           C  
ATOM   1249  O   PRO A1440     -23.893  20.675   0.444  1.00 26.14           O  
ATOM   1250  CB  PRO A1440     -21.681  21.827  -1.517  1.00 24.04           C  
ATOM   1251  CG  PRO A1440     -20.900  20.559  -1.348  1.00 24.45           C  
ATOM   1252  CD  PRO A1440     -20.319  20.614   0.033  1.00 23.41           C  
ATOM   1253  N   SER A1441     -24.506  22.750  -0.186  1.00 28.53           N  
ATOM   1254  CA  SER A1441     -25.929  22.467  -0.102  1.00 30.70           C  
ATOM   1255  C   SER A1441     -26.345  21.559  -1.245  1.00 31.97           C  
ATOM   1256  O   SER A1441     -25.632  21.438  -2.253  1.00 32.01           O  
ATOM   1257  CB  SER A1441     -26.728  23.757  -0.126  1.00 30.94           C  
ATOM   1258  OG  SER A1441     -26.411  24.532   1.007  1.00 32.96           O  
ATOM   1259  N   GLU A1442     -27.502  20.918  -1.080  1.00 33.21           N  
ATOM   1260  CA  GLU A1442     -27.977  19.920  -2.029  1.00 34.75           C  
ATOM   1261  C   GLU A1442     -27.902  20.460  -3.460  1.00 34.18           C  
ATOM   1262  O   GLU A1442     -28.497  21.490  -3.775  1.00 34.12           O  
ATOM   1263  CB  GLU A1442     -29.411  19.467  -1.675  1.00 35.00           C  
ATOM   1264  CG  GLU A1442     -29.557  18.753  -0.299  1.00 37.85           C  
ATOM   1265  CD  GLU A1442     -31.021  18.479   0.111  1.00 37.47           C  
ATOM   1266  OE1 GLU A1442     -31.921  18.644  -0.737  1.00 42.58           O  
ATOM   1267  OE2 GLU A1442     -31.277  18.097   1.284  1.00 40.98           O1-
ATOM   1268  N   GLY A1443     -27.125  19.783  -4.298  1.00 34.04           N  
ATOM   1269  CA  GLY A1443     -27.022  20.114  -5.718  1.00 33.53           C  
ATOM   1270  C   GLY A1443     -26.066  21.237  -6.097  1.00 33.27           C  
ATOM   1271  O   GLY A1443     -25.937  21.552  -7.287  1.00 33.93           O  
ATOM   1272  N   ASP A1444     -25.410  21.849  -5.104  1.00 31.58           N  
ATOM   1273  CA  ASP A1444     -24.481  22.963  -5.337  1.00 30.18           C  
ATOM   1274  C   ASP A1444     -23.063  22.422  -5.476  1.00 28.02           C  
ATOM   1275  O   ASP A1444     -22.739  21.404  -4.860  1.00 27.67           O  
ATOM   1276  CB  ASP A1444     -24.536  23.956  -4.173  1.00 31.32           C  
ATOM   1277  CG  ASP A1444     -23.685  25.200  -4.417  1.00 35.26           C  
ATOM   1278  OD1 ASP A1444     -23.737  25.738  -5.547  1.00 40.89           O  
ATOM   1279  OD2 ASP A1444     -22.962  25.644  -3.486  1.00 38.68           O1-
ATOM   1280  N   ASP A1445     -22.236  23.101  -6.285  1.00 25.25           N  
ATOM   1281  CA  ASP A1445     -20.824  22.719  -6.526  1.00 23.52           C  
ATOM   1282  C   ASP A1445     -19.889  23.817  -6.047  1.00 21.92           C  
ATOM   1283  O   ASP A1445     -20.070  24.990  -6.420  1.00 21.35           O  
ATOM   1284  CB  ASP A1445     -20.572  22.527  -8.043  1.00 23.98           C  
ATOM   1285  CG  ASP A1445     -21.470  21.466  -8.677  1.00 24.54           C  
ATOM   1286  OD1 ASP A1445     -21.580  20.379  -8.095  1.00 28.70           O  
ATOM   1287  OD2 ASP A1445     -22.026  21.696  -9.777  1.00 23.26           O1-
ATOM   1288  N   TYR A1446     -18.883  23.471  -5.252  1.00 20.55           N  
ATOM   1289  CA  TYR A1446     -17.956  24.497  -4.787  1.00 20.53           C  
ATOM   1290  C   TYR A1446     -16.993  24.915  -5.879  1.00 20.15           C  
ATOM   1291  O   TYR A1446     -16.840  26.108  -6.125  1.00 20.92           O  
ATOM   1292  CB  TYR A1446     -17.156  24.036  -3.573  1.00 20.03           C  
ATOM   1293  CG  TYR A1446     -17.909  24.141  -2.271  1.00 19.94           C  
ATOM   1294  CD1 TYR A1446     -19.083  24.904  -2.164  1.00 21.96           C  
ATOM   1295  CD2 TYR A1446     -17.420  23.515  -1.137  1.00 19.27           C  
ATOM   1296  CE1 TYR A1446     -19.761  25.012  -0.946  1.00 22.66           C  
ATOM   1297  CE2 TYR A1446     -18.085  23.621   0.088  1.00 21.38           C  
ATOM   1298  CZ  TYR A1446     -19.240  24.369   0.175  1.00 22.02           C  
ATOM   1299  OH  TYR A1446     -19.897  24.486   1.390  1.00 22.46           O  
ATOM   1300  N   ILE A1447     -16.344  23.943  -6.524  1.00 19.69           N  
ATOM   1301  CA  ILE A1447     -15.304  24.262  -7.513  1.00 19.35           C  
ATOM   1302  C   ILE A1447     -15.583  23.613  -8.863  1.00 19.62           C  
ATOM   1303  O   ILE A1447     -15.498  24.292  -9.924  1.00 19.89           O  
ATOM   1304  CB  ILE A1447     -13.869  23.885  -7.006  1.00 19.51           C  
ATOM   1305  CG1 ILE A1447     -13.472  24.789  -5.838  1.00 18.55           C  
ATOM   1306  CG2 ILE A1447     -12.854  23.948  -8.156  1.00 21.70           C  
ATOM   1307  CD1 ILE A1447     -12.139  24.390  -5.175  1.00 20.74           C  
ATOM   1308  N   PHE A1448     -15.901  22.317  -8.844  1.00 19.08           N  
ATOM   1309  CA  PHE A1448     -16.101  21.542 -10.063  1.00 18.93           C  
ATOM   1310  C   PHE A1448     -17.568  21.449 -10.498  1.00 19.83           C  
ATOM   1311  O   PHE A1448     -18.422  20.939  -9.756  1.00 20.48           O  
ATOM   1312  CB  PHE A1448     -15.545  20.130  -9.873  1.00 18.79           C  
ATOM   1313  CG  PHE A1448     -14.081  20.093  -9.621  1.00 17.94           C  
ATOM   1314  CD1 PHE A1448     -13.154  20.301 -10.662  1.00 20.04           C  
ATOM   1315  CD2 PHE A1448     -13.607  19.895  -8.323  1.00 20.63           C  
ATOM   1316  CE1 PHE A1448     -11.760  20.276 -10.386  1.00 22.38           C  
ATOM   1317  CE2 PHE A1448     -12.225  19.845  -8.045  1.00 20.29           C  
ATOM   1318  CZ  PHE A1448     -11.306  20.030  -9.072  1.00 21.61           C  
ATOM   1319  N   HIS A1449     -17.852  21.893 -11.720  1.00 19.76           N  
ATOM   1320  CA  HIS A1449     -19.222  21.868 -12.240  1.00 19.86           C  
ATOM   1321  C   HIS A1449     -19.733  20.453 -12.499  1.00 20.30           C  
ATOM   1322  O   HIS A1449     -19.079  19.664 -13.191  1.00 19.42           O  
ATOM   1323  CB  HIS A1449     -19.301  22.678 -13.533  1.00 20.10           C  
ATOM   1324  CG  HIS A1449     -20.647  22.628 -14.185  1.00 21.18           C  
ATOM   1325  ND1 HIS A1449     -21.788  23.085 -13.565  1.00 24.56           N  
ATOM   1326  CD2 HIS A1449     -21.029  22.192 -15.406  1.00 23.47           C  
ATOM   1327  CE1 HIS A1449     -22.819  22.920 -14.373  1.00 22.99           C  
ATOM   1328  NE2 HIS A1449     -22.385  22.381 -15.497  1.00 25.11           N  
ATOM   1329  N   CYS A1450     -20.909  20.138 -11.949  1.00 21.40           N  
ATOM   1330  CA  CYS A1450     -21.590  18.869 -12.223  1.00 21.46           C  
ATOM   1331  C   CYS A1450     -20.797  17.671 -11.736  1.00 20.74           C  
ATOM   1332  O   CYS A1450     -20.123  16.992 -12.529  1.00 20.39           O  
ATOM   1333  CB  CYS A1450     -21.879  18.694 -13.715  1.00 21.59           C  
ATOM   1334  SG  CYS A1450     -23.177  17.511 -14.083  1.00 29.30           S  
ATOM   1335  N   HIS A1451     -20.873  17.421 -10.434  1.00 20.82           N  
ATOM   1336  CA  HIS A1451     -20.263  16.237  -9.834  1.00 20.65           C  
ATOM   1337  C   HIS A1451     -20.984  14.956 -10.274  1.00 20.15           C  
ATOM   1338  O   HIS A1451     -22.145  14.996 -10.751  1.00 20.86           O  
ATOM   1339  CB  HIS A1451     -20.304  16.310  -8.301  1.00 20.55           C  
ATOM   1340  CG  HIS A1451     -19.246  17.180  -7.701  1.00 22.74           C  
ATOM   1341  ND1 HIS A1451     -19.190  18.543  -7.911  1.00 25.53           N  
ATOM   1342  CD2 HIS A1451     -18.239  16.889  -6.847  1.00 24.54           C  
ATOM   1343  CE1 HIS A1451     -18.185  19.053  -7.214  1.00 23.60           C  
ATOM   1344  NE2 HIS A1451     -17.584  18.072  -6.570  1.00 26.10           N  
ATOM   1345  N   PRO A1452     -20.321  13.799 -10.111  1.00 20.40           N  
ATOM   1346  CA  PRO A1452     -20.993  12.557 -10.443  1.00 20.87           C  
ATOM   1347  C   PRO A1452     -22.229  12.421  -9.570  1.00 21.43           C  
ATOM   1348  O   PRO A1452     -22.162  12.687  -8.358  1.00 20.33           O  
ATOM   1349  CB  PRO A1452     -19.982  11.488 -10.030  1.00 21.27           C  
ATOM   1350  CG  PRO A1452     -18.672  12.178 -10.056  1.00 20.70           C  
ATOM   1351  CD  PRO A1452     -18.954  13.574  -9.617  1.00 20.62           C  
ATOM   1352  N   PRO A1453     -23.353  12.004 -10.167  1.00 23.02           N  
ATOM   1353  CA  PRO A1453     -24.591  11.831  -9.420  1.00 23.80           C  
ATOM   1354  C   PRO A1453     -24.435  10.891  -8.240  1.00 24.48           C  
ATOM   1355  O   PRO A1453     -25.151  11.020  -7.247  1.00 26.16           O  
ATOM   1356  CB  PRO A1453     -25.524  11.208 -10.463  1.00 24.00           C  
ATOM   1357  CG  PRO A1453     -25.059  11.809 -11.729  1.00 24.94           C  
ATOM   1358  CD  PRO A1453     -23.551  11.719 -11.596  1.00 23.74           C  
ATOM   1359  N   ASP A1454     -23.490   9.963  -8.334  1.00 23.97           N  
ATOM   1360  CA  ASP A1454     -23.302   8.975  -7.294  1.00 24.40           C  
ATOM   1361  C   ASP A1454     -22.130   9.260  -6.350  1.00 23.36           C  
ATOM   1362  O   ASP A1454     -21.787   8.438  -5.499  1.00 23.74           O  
ATOM   1363  CB  ASP A1454     -23.257   7.565  -7.903  1.00 26.32           C  
ATOM   1364  CG  ASP A1454     -22.081   7.364  -8.851  1.00 29.15           C  
ATOM   1365  OD1 ASP A1454     -21.381   8.346  -9.184  1.00 33.03           O  
ATOM   1366  OD2 ASP A1454     -21.871   6.211  -9.296  1.00 33.41           O1-
ATOM   1367  N   GLN A1455     -21.535  10.444  -6.482  1.00 21.55           N  
ATOM   1368  CA  GLN A1455     -20.589  10.907  -5.479  1.00 20.83           C  
ATOM   1369  C   GLN A1455     -21.375  11.462  -4.301  1.00 21.42           C  
ATOM   1370  O   GLN A1455     -21.972  12.546  -4.402  1.00 22.47           O  
ATOM   1371  CB  GLN A1455     -19.675  12.001  -6.017  1.00 19.83           C  
ATOM   1372  CG  GLN A1455     -18.593  12.403  -5.005  1.00 19.73           C  
ATOM   1373  CD  GLN A1455     -17.570  13.369  -5.577  1.00 20.25           C  
ATOM   1374  OE1 GLN A1455     -17.224  13.293  -6.763  1.00 20.76           O  
ATOM   1375  NE2 GLN A1455     -17.050  14.267  -4.721  1.00 20.24           N  
ATOM   1376  N   LYS A1456     -21.394  10.721  -3.194  1.00 20.74           N  
ATOM   1377  CA  LYS A1456     -22.134  11.201  -2.024  1.00 21.40           C  
ATOM   1378  C   LYS A1456     -21.424  12.412  -1.438  1.00 21.35           C  
ATOM   1379  O   LYS A1456     -20.181  12.461  -1.408  1.00 21.50           O  
ATOM   1380  CB  LYS A1456     -22.236  10.113  -0.971  1.00 21.28           C  
ATOM   1381  CG  LYS A1456     -23.012   8.893  -1.436  1.00 22.88           C  
ATOM   1382  CD  LYS A1456     -23.156   7.886  -0.306  1.00 26.89           C  
ATOM   1383  CE  LYS A1456     -24.115   6.765  -0.673  1.00 31.64           C  
ATOM   1384  NZ  LYS A1456     -23.407   5.680  -1.420  1.00 34.56           N1+
ATOM   1385  N   ILE A1457     -22.219  13.374  -0.976  1.00 21.13           N  
ATOM   1386  CA  ILE A1457     -21.686  14.544  -0.265  1.00 21.37           C  
ATOM   1387  C   ILE A1457     -21.823  14.279   1.242  1.00 20.12           C  
ATOM   1388  O   ILE A1457     -22.916  13.947   1.736  1.00 19.55           O  
ATOM   1389  CB  ILE A1457     -22.463  15.827  -0.641  1.00 22.63           C  
ATOM   1390  CG1 ILE A1457     -22.380  16.079  -2.138  1.00 25.76           C  
ATOM   1391  CG2 ILE A1457     -21.894  17.055   0.112  1.00 23.69           C  
ATOM   1392  CD1 ILE A1457     -23.709  16.271  -2.775  1.00 33.61           C  
ATOM   1393  N   PRO A1458     -20.721  14.395   1.981  1.00 19.86           N  
ATOM   1394  CA  PRO A1458     -20.795  14.108   3.409  1.00 20.14           C  
ATOM   1395  C   PRO A1458     -21.700  15.097   4.129  1.00 20.19           C  
ATOM   1396  O   PRO A1458     -21.782  16.265   3.732  1.00 20.72           O  
ATOM   1397  CB  PRO A1458     -19.357  14.305   3.893  1.00 19.73           C  
ATOM   1398  CG  PRO A1458     -18.692  15.110   2.856  1.00 20.14           C  
ATOM   1399  CD  PRO A1458     -19.367  14.785   1.551  1.00 20.04           C  
ATOM   1400  N   LYS A1459     -22.393  14.620   5.149  1.00 19.71           N  
ATOM   1401  CA  LYS A1459     -23.088  15.504   6.087  1.00 19.79           C  
ATOM   1402  C   LYS A1459     -22.077  16.119   7.033  1.00 19.86           C  
ATOM   1403  O   LYS A1459     -20.955  15.663   7.095  1.00 18.81           O  
ATOM   1404  CB  LYS A1459     -24.172  14.724   6.843  1.00 21.11           C  
ATOM   1405  CG  LYS A1459     -25.329  14.288   5.935  1.00 20.68           C  
ATOM   1406  CD  LYS A1459     -26.103  15.490   5.328  1.00 24.73           C  
ATOM   1407  CE  LYS A1459     -27.448  15.098   4.700  1.00 27.23           C  
ATOM   1408  NZ  LYS A1459     -27.354  14.459   3.350  1.00 31.01           N1+
ATOM   1409  N   PRO A1460     -22.462  17.189   7.751  1.00 19.49           N  
ATOM   1410  CA  PRO A1460     -21.557  17.845   8.703  1.00 19.75           C  
ATOM   1411  C   PRO A1460     -20.780  16.931   9.625  1.00 19.17           C  
ATOM   1412  O   PRO A1460     -19.559  17.082   9.724  1.00 18.95           O  
ATOM   1413  CB  PRO A1460     -22.505  18.738   9.495  1.00 18.81           C  
ATOM   1414  CG  PRO A1460     -23.473  19.189   8.422  1.00 20.21           C  
ATOM   1415  CD  PRO A1460     -23.743  17.918   7.638  1.00 19.98           C  
ATOM   1416  N   LYS A1461     -21.444  15.991  10.298  1.00 19.50           N  
ATOM   1417  CA  LYS A1461     -20.701  15.112  11.218  1.00 20.30           C  
ATOM   1418  C   LYS A1461     -19.591  14.323  10.531  1.00 19.49           C  
ATOM   1419  O   LYS A1461     -18.458  14.272  11.029  1.00 18.86           O  
ATOM   1420  CB  LYS A1461     -21.654  14.163  11.964  1.00 20.91           C  
ATOM   1421  CG  LYS A1461     -20.978  13.186  12.947  1.00 23.75           C  
ATOM   1422  CD  LYS A1461     -20.157  13.885  14.026  1.00 28.98           C  
ATOM   1423  CE  LYS A1461     -19.927  13.003  15.268  1.00 28.53           C  
ATOM   1424  NZ  LYS A1461     -18.669  13.403  15.992  1.00 34.05           N1+
ATOM   1425  N   ARG A1462     -19.908  13.744   9.371  1.00 18.66           N  
ATOM   1426  CA  ARG A1462     -18.924  12.981   8.613  1.00 18.07           C  
ATOM   1427  C   ARG A1462     -17.737  13.857   8.179  1.00 18.22           C  
ATOM   1428  O   ARG A1462     -16.571  13.447   8.291  1.00 17.91           O  
ATOM   1429  CB  ARG A1462     -19.619  12.342   7.404  1.00 16.98           C  
ATOM   1430  CG  ARG A1462     -18.641  11.548   6.530  1.00 18.56           C  
ATOM   1431  CD  ARG A1462     -19.333  10.882   5.331  1.00 18.08           C  
ATOM   1432  NE  ARG A1462     -20.249   9.837   5.759  1.00 22.49           N  
ATOM   1433  CZ  ARG A1462     -19.889   8.594   6.051  1.00 24.27           C  
ATOM   1434  NH1 ARG A1462     -18.603   8.229   5.975  1.00 24.65           N1+
ATOM   1435  NH2 ARG A1462     -20.810   7.729   6.442  1.00 27.34           N  
ATOM   1436  N   LEU A1463     -18.031  15.069   7.712  1.00 17.78           N  
ATOM   1437  CA  LEU A1463     -16.976  15.968   7.251  1.00 18.33           C  
ATOM   1438  C   LEU A1463     -16.092  16.390   8.430  1.00 18.68           C  
ATOM   1439  O   LEU A1463     -14.868  16.442   8.322  1.00 17.92           O  
ATOM   1440  CB  LEU A1463     -17.586  17.189   6.570  1.00 19.56           C  
ATOM   1441  CG  LEU A1463     -16.529  18.133   5.991  1.00 19.96           C  
ATOM   1442  CD1 LEU A1463     -15.610  17.430   4.978  1.00 22.15           C  
ATOM   1443  CD2 LEU A1463     -17.294  19.302   5.365  1.00 23.44           C  
ATOM   1444  N   GLN A1464     -16.726  16.649   9.571  1.00 18.72           N  
ATOM   1445  CA  GLN A1464     -15.974  16.989  10.795  1.00 19.61           C  
ATOM   1446  C   GLN A1464     -15.016  15.872  11.189  1.00 20.16           C  
ATOM   1447  O   GLN A1464     -13.844  16.123  11.513  1.00 19.70           O  
ATOM   1448  CB  GLN A1464     -16.933  17.339  11.933  1.00 19.99           C  
ATOM   1449  CG  GLN A1464     -17.709  18.624  11.653  1.00 21.05           C  
ATOM   1450  CD  GLN A1464     -19.045  18.702  12.366  1.00 22.60           C  
ATOM   1451  OE1 GLN A1464     -19.291  18.008  13.356  1.00 24.11           O  
ATOM   1452  NE2 GLN A1464     -19.921  19.557  11.858  1.00 21.95           N  
ATOM   1453  N   GLU A1465     -15.502  14.642  11.154  1.00 19.41           N  
ATOM   1454  CA  GLU A1465     -14.676  13.484  11.476  1.00 20.18           C  
ATOM   1455  C   GLU A1465     -13.537  13.314  10.497  1.00 19.85           C  
ATOM   1456  O   GLU A1465     -12.457  12.892  10.883  1.00 19.70           O  
ATOM   1457  CB  GLU A1465     -15.511  12.227  11.519  1.00 21.26           C  
ATOM   1458  CG  GLU A1465     -16.462  12.216  12.709  1.00 24.66           C  
ATOM   1459  CD  GLU A1465     -17.439  11.045  12.696  1.00 35.00           C  
ATOM   1460  OE1 GLU A1465     -17.716  10.487  11.605  1.00 40.01           O  
ATOM   1461  OE2 GLU A1465     -17.963  10.700  13.786  1.00 39.38           O1-
ATOM   1462  N   TRP A1466     -13.805  13.637   9.231  1.00 19.29           N  
ATOM   1463  CA  TRP A1466     -12.807  13.585   8.160  1.00 20.00           C  
ATOM   1464  C   TRP A1466     -11.662  14.559   8.481  1.00 20.11           C  
ATOM   1465  O   TRP A1466     -10.494  14.197   8.373  1.00 19.92           O  
ATOM   1466  CB  TRP A1466     -13.496  13.943   6.849  1.00 20.63           C  
ATOM   1467  CG  TRP A1466     -12.692  13.784   5.561  1.00 20.49           C  
ATOM   1468  CD1 TRP A1466     -12.591  12.663   4.795  1.00 21.03           C  
ATOM   1469  CD2 TRP A1466     -11.981  14.824   4.868  1.00 19.33           C  
ATOM   1470  NE1 TRP A1466     -11.825  12.938   3.665  1.00 20.18           N  
ATOM   1471  CE2 TRP A1466     -11.445  14.253   3.687  1.00 19.70           C  
ATOM   1472  CE3 TRP A1466     -11.760  16.187   5.124  1.00 24.20           C  
ATOM   1473  CZ2 TRP A1466     -10.674  14.995   2.758  1.00 22.07           C  
ATOM   1474  CZ3 TRP A1466     -11.010  16.947   4.195  1.00 22.32           C  
ATOM   1475  CH2 TRP A1466     -10.463  16.338   3.023  1.00 23.20           C  
ATOM   1476  N   TYR A1467     -12.002  15.781   8.896  1.00 19.23           N  
ATOM   1477  CA  TYR A1467     -10.971  16.725   9.302  1.00 19.64           C  
ATOM   1478  C   TYR A1467     -10.213  16.286  10.542  1.00 19.59           C  
ATOM   1479  O   TYR A1467      -8.984  16.463  10.601  1.00 20.02           O  
ATOM   1480  CB  TYR A1467     -11.557  18.115   9.508  1.00 20.68           C  
ATOM   1481  CG  TYR A1467     -11.730  18.823   8.207  1.00 21.19           C  
ATOM   1482  CD1 TYR A1467     -10.620  19.211   7.459  1.00 21.97           C  
ATOM   1483  CD2 TYR A1467     -12.982  19.122   7.718  1.00 20.73           C  
ATOM   1484  CE1 TYR A1467     -10.765  19.874   6.252  1.00 24.81           C  
ATOM   1485  CE2 TYR A1467     -13.141  19.811   6.506  1.00 23.19           C  
ATOM   1486  CZ  TYR A1467     -12.035  20.178   5.787  1.00 24.18           C  
ATOM   1487  OH  TYR A1467     -12.160  20.851   4.585  1.00 26.41           O  
ATOM   1488  N   LYS A1468     -10.915  15.720  11.525  1.00 19.24           N  
ATOM   1489  CA  LYS A1468     -10.205  15.199  12.711  1.00 20.93           C  
ATOM   1490  C   LYS A1468      -9.201  14.076  12.361  1.00 21.15           C  
ATOM   1491  O   LYS A1468      -8.089  14.003  12.948  1.00 19.62           O  
ATOM   1492  CB  LYS A1468     -11.186  14.751  13.779  1.00 22.32           C  
ATOM   1493  CG  LYS A1468     -12.028  15.896  14.326  1.00 23.74           C  
ATOM   1494  CD  LYS A1468     -12.867  15.400  15.482  1.00 29.91           C  
ATOM   1495  CE  LYS A1468     -14.158  16.147  15.551  1.00 33.27           C  
ATOM   1496  NZ  LYS A1468     -14.998  15.566  16.651  1.00 34.53           N1+
ATOM   1497  N   LYS A1469      -9.575  13.211  11.420  1.00 19.58           N  
ATOM   1498  CA  LYS A1469      -8.653  12.150  10.992  1.00 20.67           C  
ATOM   1499  C   LYS A1469      -7.392  12.742  10.349  1.00 20.77           C  
ATOM   1500  O   LYS A1469      -6.252  12.308  10.661  1.00 20.66           O  
ATOM   1501  CB  LYS A1469      -9.371  11.206  10.041  1.00 21.14           C  
ATOM   1502  CG  LYS A1469      -8.491  10.184   9.354  1.00 23.84           C  
ATOM   1503  CD  LYS A1469      -9.355   9.341   8.470  1.00 29.13           C  
ATOM   1504  CE  LYS A1469      -8.563   8.269   7.773  1.00 32.02           C  
ATOM   1505  NZ  LYS A1469      -9.583   7.510   6.998  1.00 36.16           N1+
ATOM   1506  N   MET A1470      -7.594  13.721   9.462  1.00 19.14           N  
ATOM   1507  CA  MET A1470      -6.476  14.410   8.803  1.00 19.65           C  
ATOM   1508  C   MET A1470      -5.617  15.059   9.884  1.00 18.26           C  
ATOM   1509  O   MET A1470      -4.400  14.913   9.881  1.00 18.43           O  
ATOM   1510  CB  MET A1470      -7.025  15.483   7.855  1.00 19.65           C  
ATOM   1511  CG  MET A1470      -5.972  16.203   6.992  1.00 21.08           C  
ATOM   1512  SD  MET A1470      -5.281  17.649   7.822  1.00 24.83           S  
ATOM   1513  CE  MET A1470      -6.744  18.745   7.808  1.00 22.07           C  
ATOM   1514  N   LEU A1471      -6.258  15.780  10.809  1.00 18.97           N  
ATOM   1515  CA  LEU A1471      -5.484  16.558  11.810  1.00 19.30           C  
ATOM   1516  C   LEU A1471      -4.764  15.658  12.794  1.00 19.80           C  
ATOM   1517  O   LEU A1471      -3.639  15.961  13.187  1.00 18.90           O  
ATOM   1518  CB  LEU A1471      -6.371  17.595  12.533  1.00 19.61           C  
ATOM   1519  CG  LEU A1471      -6.851  18.697  11.586  1.00 18.30           C  
ATOM   1520  CD1 LEU A1471      -7.985  19.485  12.234  1.00 19.92           C  
ATOM   1521  CD2 LEU A1471      -5.701  19.645  11.239  1.00 22.17           C  
ATOM   1522  N   ASP A1472      -5.386  14.537  13.162  1.00 18.89           N  
ATOM   1523  CA  ASP A1472      -4.721  13.566  14.039  1.00 19.95           C  
ATOM   1524  C   ASP A1472      -3.442  13.009  13.400  1.00 19.39           C  
ATOM   1525  O   ASP A1472      -2.442  12.803  14.084  1.00 19.52           O  
ATOM   1526  CB  ASP A1472      -5.693  12.452  14.435  1.00 21.28           C  
ATOM   1527  CG  ASP A1472      -6.811  12.948  15.368  1.00 25.00           C  
ATOM   1528  OD1 ASP A1472      -6.734  14.089  15.884  1.00 27.70           O  
ATOM   1529  OD2 ASP A1472      -7.784  12.189  15.588  1.00 27.51           O1-
ATOM   1530  N   LYS A1473      -3.477  12.770  12.092  1.00 18.56           N  
ATOM   1531  CA  LYS A1473      -2.272  12.350  11.368  1.00 18.77           C  
ATOM   1532  C   LYS A1473      -1.205  13.451  11.424  1.00 18.55           C  
ATOM   1533  O   LYS A1473      -0.025  13.199  11.735  1.00 18.19           O  
ATOM   1534  CB  LYS A1473      -2.606  11.959   9.927  1.00 21.10           C  
ATOM   1535  CG  LYS A1473      -1.366  11.456   9.200  1.00 22.99           C  
ATOM   1536  CD  LYS A1473      -1.743  10.687   7.937  1.00 32.02           C  
ATOM   1537  CE  LYS A1473      -0.579   9.825   7.435  1.00 34.42           C  
ATOM   1538  NZ  LYS A1473       0.459  10.572   6.642  1.00 37.60           N1+
ATOM   1539  N   ALA A1474      -1.625  14.685  11.173  1.00 17.85           N  
ATOM   1540  CA  ALA A1474      -0.702  15.828  11.215  1.00 17.10           C  
ATOM   1541  C   ALA A1474      -0.081  15.981  12.591  1.00 18.04           C  
ATOM   1542  O   ALA A1474       1.085  16.325  12.706  1.00 16.98           O  
ATOM   1543  CB  ALA A1474      -1.421  17.115  10.799  1.00 17.70           C  
ATOM   1544  N   VAL A1475      -0.877  15.753  13.640  1.00 17.74           N  
ATOM   1545  CA  VAL A1475      -0.341  15.784  15.014  1.00 17.66           C  
ATOM   1546  C   VAL A1475       0.704  14.682  15.231  1.00 17.21           C  
ATOM   1547  O   VAL A1475       1.768  14.921  15.788  1.00 17.39           O  
ATOM   1548  CB  VAL A1475      -1.488  15.703  16.076  1.00 17.22           C  
ATOM   1549  CG1 VAL A1475      -0.926  15.545  17.494  1.00 19.38           C  
ATOM   1550  CG2 VAL A1475      -2.345  16.958  16.003  1.00 18.40           C  
ATOM   1551  N   SER A1476       0.417  13.483  14.739  1.00 16.99           N  
ATOM   1552  CA  SER A1476       1.376  12.389  14.914  1.00 17.82           C  
ATOM   1553  C   SER A1476       2.685  12.684  14.216  1.00 16.66           C  
ATOM   1554  O   SER A1476       3.738  12.288  14.711  1.00 18.08           O  
ATOM   1555  CB  SER A1476       0.803  11.045  14.442  1.00 19.06           C  
ATOM   1556  OG  SER A1476       0.683  10.971  13.041  1.00 23.10           O  
ATOM   1557  N   GLU A1477       2.616  13.409  13.095  1.00 16.87           N  
ATOM   1558  CA  GLU A1477       3.817  13.767  12.317  1.00 17.12           C  
ATOM   1559  C   GLU A1477       4.523  15.014  12.864  1.00 16.60           C  
ATOM   1560  O   GLU A1477       5.566  15.444  12.353  1.00 15.85           O  
ATOM   1561  CB  GLU A1477       3.449  13.919  10.855  1.00 18.06           C  
ATOM   1562  CG  GLU A1477       2.928  12.608  10.285  1.00 21.61           C  
ATOM   1563  CD  GLU A1477       2.477  12.724   8.854  1.00 28.77           C  
ATOM   1564  OE1 GLU A1477       2.733  13.761   8.223  1.00 30.96           O  
ATOM   1565  OE2 GLU A1477       1.848  11.765   8.342  1.00 34.63           O1-
ATOM   1566  N   ARG A1478       3.974  15.544  13.954  1.00 15.30           N  
ATOM   1567  CA  ARG A1478       4.486  16.738  14.648  1.00 15.68           C  
ATOM   1568  C   ARG A1478       4.436  17.967  13.751  1.00 16.17           C  
ATOM   1569  O   ARG A1478       5.262  18.876  13.884  1.00 18.45           O  
ATOM   1570  CB  ARG A1478       5.919  16.548  15.205  1.00 15.28           C  
ATOM   1571  CG  ARG A1478       6.177  15.220  15.966  1.00 16.40           C  
ATOM   1572  CD  ARG A1478       5.178  14.916  17.089  1.00 18.64           C  
ATOM   1573  NE  ARG A1478       5.017  15.977  18.096  1.00 21.09           N  
ATOM   1574  CZ  ARG A1478       5.673  16.065  19.255  1.00 19.24           C  
ATOM   1575  NH1 ARG A1478       6.599  15.183  19.627  1.00 15.99           N1+
ATOM   1576  NH2 ARG A1478       5.390  17.057  20.083  1.00 21.28           N  
ATOM   1577  N   ILE A1479       3.455  17.992  12.858  1.00 16.13           N  
ATOM   1578  CA  ILE A1479       3.242  19.152  12.001  1.00 17.07           C  
ATOM   1579  C   ILE A1479       2.291  20.076  12.745  1.00 18.34           C  
ATOM   1580  O   ILE A1479       2.573  21.255  12.934  1.00 20.15           O  
ATOM   1581  CB  ILE A1479       2.684  18.758  10.627  1.00 17.24           C  
ATOM   1582  CG1 ILE A1479       3.767  18.007   9.836  1.00 17.32           C  
ATOM   1583  CG2 ILE A1479       2.250  20.025   9.840  1.00 18.11           C  
ATOM   1584  CD1 ILE A1479       3.281  17.245   8.606  1.00 20.32           C  
ATOM   1585  N   VAL A1480       1.177  19.522  13.185  1.00 17.33           N  
ATOM   1586  CA  VAL A1480       0.231  20.275  14.026  1.00 18.16           C  
ATOM   1587  C   VAL A1480       0.543  20.023  15.500  1.00 18.51           C  
ATOM   1588  O   VAL A1480       0.779  18.884  15.908  1.00 18.49           O  
ATOM   1589  CB  VAL A1480      -1.195  19.827  13.650  1.00 17.89           C  
ATOM   1590  CG1 VAL A1480      -2.274  20.373  14.619  1.00 18.24           C  
ATOM   1591  CG2 VAL A1480      -1.485  20.269  12.204  1.00 18.86           C  
ATOM   1592  N   HIS A1481       0.546  21.094  16.295  1.00 18.64           N  
ATOM   1593  CA  HIS A1481       0.771  20.985  17.732  1.00 19.71           C  
ATOM   1594  C   HIS A1481      -0.491  20.457  18.376  1.00 20.64           C  
ATOM   1595  O   HIS A1481      -0.457  19.481  19.139  1.00 20.73           O  
ATOM   1596  CB  HIS A1481       1.132  22.358  18.315  1.00 20.72           C  
ATOM   1597  CG  HIS A1481       1.481  22.322  19.772  1.00 22.35           C  
ATOM   1598  ND1 HIS A1481       0.565  22.604  20.760  1.00 26.90           N  
ATOM   1599  CD2 HIS A1481       2.636  22.013  20.407  1.00 26.15           C  
ATOM   1600  CE1 HIS A1481       1.143  22.489  21.944  1.00 25.04           C  
ATOM   1601  NE2 HIS A1481       2.401  22.136  21.759  1.00 28.74           N  
ATOM   1602  N   ASP A1482      -1.601  21.127  18.069  1.00 20.63           N  
ATOM   1603  CA  ASP A1482      -2.912  20.737  18.562  1.00 21.75           C  
ATOM   1604  C   ASP A1482      -3.978  21.504  17.785  1.00 21.77           C  
ATOM   1605  O   ASP A1482      -3.658  22.356  16.951  1.00 21.39           O  
ATOM   1606  CB  ASP A1482      -3.025  20.904  20.109  1.00 22.51           C  
ATOM   1607  CG  ASP A1482      -2.849  22.344  20.590  1.00 25.77           C  
ATOM   1608  OD1 ASP A1482      -2.749  23.272  19.771  1.00 27.34           O  
ATOM   1609  OD2 ASP A1482      -2.809  22.561  21.834  1.00 28.73           O1-
ATOM   1610  N   TYR A1483      -5.238  21.167  18.021  1.00 22.12           N  
ATOM   1611  CA  TYR A1483      -6.334  21.871  17.380  1.00 22.99           C  
ATOM   1612  C   TYR A1483      -7.516  21.928  18.329  1.00 24.26           C  
ATOM   1613  O   TYR A1483      -7.621  21.106  19.244  1.00 24.19           O  
ATOM   1614  CB  TYR A1483      -6.699  21.243  16.027  1.00 24.09           C  
ATOM   1615  CG  TYR A1483      -7.202  19.820  16.076  1.00 23.68           C  
ATOM   1616  CD1 TYR A1483      -8.574  19.559  16.133  1.00 24.70           C  
ATOM   1617  CD2 TYR A1483      -6.317  18.735  16.013  1.00 23.45           C  
ATOM   1618  CE1 TYR A1483      -9.055  18.243  16.169  1.00 26.14           C  
ATOM   1619  CE2 TYR A1483      -6.792  17.407  16.056  1.00 22.94           C  
ATOM   1620  CZ  TYR A1483      -8.157  17.181  16.126  1.00 25.53           C  
ATOM   1621  OH  TYR A1483      -8.653  15.894  16.136  1.00 28.47           O  
ATOM   1622  N   LYS A1484      -8.374  22.922  18.122  1.00 23.59           N  
ATOM   1623  CA  LYS A1484      -9.467  23.183  19.038  1.00 24.50           C  
ATOM   1624  C   LYS A1484     -10.652  23.649  18.229  1.00 23.98           C  
ATOM   1625  O   LYS A1484     -10.484  24.212  17.143  1.00 23.78           O  
ATOM   1626  CB  LYS A1484      -9.077  24.276  20.033  1.00 24.14           C  
ATOM   1627  CG  LYS A1484      -8.013  23.879  21.057  1.00 26.63           C  
ATOM   1628  CD  LYS A1484      -7.609  25.080  21.884  1.00 30.98           C  
ATOM   1629  CE  LYS A1484      -6.779  24.678  23.101  1.00 33.27           C  
ATOM   1630  NZ  LYS A1484      -5.582  23.907  22.712  1.00 33.71           N1+
ATOM   1631  N   ASP A1485     -11.853  23.441  18.752  1.00 24.15           N  
ATOM   1632  CA  ASP A1485     -13.018  24.099  18.163  1.00 24.10           C  
ATOM   1633  C   ASP A1485     -12.994  25.590  18.522  1.00 23.68           C  
ATOM   1634  O   ASP A1485     -12.287  26.013  19.436  1.00 22.56           O  
ATOM   1635  CB  ASP A1485     -14.326  23.415  18.576  1.00 24.82           C  
ATOM   1636  CG  ASP A1485     -14.620  23.540  20.054  1.00 27.99           C  
ATOM   1637  OD1 ASP A1485     -14.954  24.665  20.519  1.00 30.83           O  
ATOM   1638  OD2 ASP A1485     -14.535  22.507  20.761  1.00 30.81           O1-
ATOM   1639  N   ILE A1486     -13.757  26.388  17.792  1.00 23.38           N  
ATOM   1640  CA  ILE A1486     -13.664  27.828  17.912  1.00 23.72           C  
ATOM   1641  C   ILE A1486     -14.022  28.293  19.337  1.00 23.22           C  
ATOM   1642  O   ILE A1486     -13.413  29.229  19.864  1.00 23.02           O  
ATOM   1643  CB  ILE A1486     -14.509  28.535  16.802  1.00 24.45           C  
ATOM   1644  CG1 ILE A1486     -14.325  30.048  16.831  1.00 27.11           C  
ATOM   1645  CG2 ILE A1486     -15.996  28.198  16.902  1.00 24.91           C  
ATOM   1646  CD1 ILE A1486     -13.108  30.501  16.130  1.00 32.19           C  
ATOM   1647  N   PHE A1487     -14.980  27.611  19.960  1.00 22.92           N  
ATOM   1648  CA  PHE A1487     -15.468  27.994  21.275  1.00 22.88           C  
ATOM   1649  C   PHE A1487     -14.420  27.731  22.360  1.00 23.24           C  
ATOM   1650  O   PHE A1487     -14.176  28.596  23.219  1.00 22.51           O  
ATOM   1651  CB  PHE A1487     -16.800  27.287  21.562  1.00 23.51           C  
ATOM   1652  CG  PHE A1487     -17.336  27.538  22.948  1.00 24.29           C  
ATOM   1653  CD1 PHE A1487     -17.970  28.742  23.254  1.00 25.22           C  
ATOM   1654  CD2 PHE A1487     -17.219  26.571  23.940  1.00 25.09           C  
ATOM   1655  CE1 PHE A1487     -18.464  28.990  24.536  1.00 26.77           C  
ATOM   1656  CE2 PHE A1487     -17.728  26.813  25.236  1.00 25.13           C  
ATOM   1657  CZ  PHE A1487     -18.340  28.017  25.526  1.00 26.23           C  
ATOM   1658  N   LYS A1488     -13.794  26.553  22.307  1.00 22.76           N  
ATOM   1659  CA  LYS A1488     -12.740  26.200  23.256  1.00 23.48           C  
ATOM   1660  C   LYS A1488     -11.560  27.142  23.067  1.00 23.14           C  
ATOM   1661  O   LYS A1488     -10.963  27.606  24.044  1.00 23.18           O  
ATOM   1662  CB  LYS A1488     -12.320  24.747  23.073  1.00 23.89           C  
ATOM   1663  CG  LYS A1488     -11.398  24.214  24.150  1.00 25.93           C  
ATOM   1664  CD  LYS A1488     -10.940  22.813  23.774  1.00 30.81           C  
ATOM   1665  CE  LYS A1488     -10.010  22.218  24.844  1.00 33.32           C  
ATOM   1666  NZ  LYS A1488      -9.449  20.906  24.384  1.00 33.89           N1+
ATOM   1667  N   GLN A1489     -11.219  27.408  21.805  1.00 23.00           N  
ATOM   1668  CA  GLN A1489     -10.161  28.356  21.492  1.00 23.26           C  
ATOM   1669  C   GLN A1489     -10.412  29.724  22.118  1.00 23.16           C  
ATOM   1670  O   GLN A1489      -9.529  30.280  22.774  1.00 22.54           O  
ATOM   1671  CB  GLN A1489      -9.980  28.521  19.987  1.00 24.05           C  
ATOM   1672  CG  GLN A1489      -8.755  29.357  19.646  1.00 25.58           C  
ATOM   1673  CD  GLN A1489      -7.476  28.650  20.012  1.00 29.30           C  
ATOM   1674  OE1 GLN A1489      -7.291  27.470  19.703  1.00 32.63           O  
ATOM   1675  NE2 GLN A1489      -6.592  29.351  20.697  1.00 32.28           N  
ATOM   1676  N   ALA A1490     -11.609  30.263  21.921  1.00 23.10           N  
ATOM   1677  CA  ALA A1490     -11.930  31.580  22.476  1.00 23.02           C  
ATOM   1678  C   ALA A1490     -11.906  31.581  23.995  1.00 23.65           C  
ATOM   1679  O   ALA A1490     -11.462  32.544  24.606  1.00 22.14           O  
ATOM   1680  CB  ALA A1490     -13.280  32.062  21.971  1.00 23.62           C  
ATOM   1681  N   THR A1491     -12.388  30.496  24.597  1.00 24.35           N  
ATOM   1682  CA  THR A1491     -12.395  30.354  26.051  1.00 25.07           C  
ATOM   1683  C   THR A1491     -10.975  30.323  26.614  1.00 25.43           C  
ATOM   1684  O   THR A1491     -10.676  31.044  27.576  1.00 24.35           O  
ATOM   1685  CB  THR A1491     -13.189  29.104  26.488  1.00 25.45           C  
ATOM   1686  OG1 THR A1491     -14.517  29.186  25.952  1.00 27.12           O  
ATOM   1687  CG2 THR A1491     -13.264  28.998  28.006  1.00 25.90           C  
ATOM   1688  N   GLU A1492     -10.105  29.508  26.021  1.00 25.67           N  
ATOM   1689  CA  GLU A1492      -8.709  29.392  26.485  1.00 27.16           C  
ATOM   1690  C   GLU A1492      -7.927  30.694  26.316  1.00 26.88           C  
ATOM   1691  O   GLU A1492      -7.105  31.053  27.177  1.00 26.95           O  
ATOM   1692  CB  GLU A1492      -7.988  28.272  25.737  1.00 27.77           C  
ATOM   1693  CG  GLU A1492      -8.694  26.931  25.806  1.00 32.23           C  
ATOM   1694  CD  GLU A1492      -7.958  25.910  26.616  1.00 37.43           C  
ATOM   1695  OE1 GLU A1492      -7.299  26.293  27.612  1.00 41.12           O  
ATOM   1696  OE2 GLU A1492      -8.049  24.714  26.250  1.00 40.55           O1-
ATOM   1697  N   ASP A1493      -8.176  31.381  25.202  1.00 26.90           N  
ATOM   1698  CA  ASP A1493      -7.576  32.679  24.910  1.00 27.30           C  
ATOM   1699  C   ASP A1493      -8.119  33.777  25.809  1.00 26.90           C  
ATOM   1700  O   ASP A1493      -7.546  34.873  25.873  1.00 27.05           O  
ATOM   1701  CB  ASP A1493      -7.837  33.081  23.460  1.00 27.76           C  
ATOM   1702  CG  ASP A1493      -6.991  32.313  22.475  1.00 29.48           C  
ATOM   1703  OD1 ASP A1493      -5.978  31.700  22.887  1.00 31.52           O  
ATOM   1704  OD2 ASP A1493      -7.337  32.329  21.270  1.00 31.75           O1-
ATOM   1705  N   ARG A1494      -9.230  33.479  26.485  1.00 26.58           N  
ATOM   1706  CA  ARG A1494      -9.982  34.449  27.279  1.00 26.75           C  
ATOM   1707  C   ARG A1494     -10.378  35.670  26.447  1.00 27.21           C  
ATOM   1708  O   ARG A1494     -10.207  36.810  26.889  1.00 27.36           O  
ATOM   1709  CB  ARG A1494      -9.179  34.878  28.518  1.00 26.27           C  
ATOM   1710  CG  ARG A1494      -8.974  33.790  29.539  1.00 26.14           C  
ATOM   1711  CD  ARG A1494      -8.282  34.350  30.771  1.00 27.26           C  
ATOM   1712  NE  ARG A1494      -6.845  34.491  30.566  1.00 28.35           N  
ATOM   1713  CZ  ARG A1494      -6.062  35.316  31.264  1.00 27.06           C  
ATOM   1714  NH1 ARG A1494      -6.572  36.099  32.203  1.00 25.71           N1+
ATOM   1715  NH2 ARG A1494      -4.762  35.360  31.004  1.00 28.14           N  
ATOM   1716  N   LEU A1495     -10.893  35.437  25.236  1.00 27.83           N  
ATOM   1717  CA  LEU A1495     -11.279  36.567  24.388  1.00 28.74           C  
ATOM   1718  C   LEU A1495     -12.444  37.311  25.026  1.00 29.32           C  
ATOM   1719  O   LEU A1495     -13.360  36.698  25.580  1.00 29.93           O  
ATOM   1720  CB  LEU A1495     -11.580  36.139  22.937  1.00 28.72           C  
ATOM   1721  CG  LEU A1495     -12.941  35.955  22.256  1.00 29.11           C  
ATOM   1722  CD1 LEU A1495     -13.823  37.184  22.237  1.00 31.15           C  
ATOM   1723  CD2 LEU A1495     -12.654  35.556  20.821  1.00 29.53           C  
ATOM   1724  N   THR A1496     -12.390  38.636  24.962  1.00 29.91           N  
ATOM   1725  CA  THR A1496     -13.396  39.472  25.605  1.00 30.11           C  
ATOM   1726  C   THR A1496     -14.072  40.449  24.641  1.00 30.08           C  
ATOM   1727  O   THR A1496     -15.015  41.145  25.022  1.00 30.34           O  
ATOM   1728  CB  THR A1496     -12.793  40.264  26.790  1.00 30.09           C  
ATOM   1729  OG1 THR A1496     -11.739  41.112  26.318  1.00 30.03           O  
ATOM   1730  CG2 THR A1496     -12.236  39.310  27.847  1.00 30.22           C  
ATOM   1731  N   SER A1497     -13.581  40.508  23.404  1.00 29.88           N  
ATOM   1732  CA  SER A1497     -14.131  41.423  22.398  1.00 29.45           C  
ATOM   1733  C   SER A1497     -14.183  40.775  21.025  1.00 29.10           C  
ATOM   1734  O   SER A1497     -13.270  40.045  20.649  1.00 28.57           O  
ATOM   1735  CB  SER A1497     -13.301  42.708  22.328  1.00 29.82           C  
ATOM   1736  OG  SER A1497     -13.778  43.571  21.307  1.00 30.15           O  
ATOM   1737  N   ALA A1498     -15.251  41.067  20.280  1.00 28.41           N  
ATOM   1738  CA  ALA A1498     -15.432  40.560  18.912  1.00 27.98           C  
ATOM   1739  C   ALA A1498     -14.308  40.974  17.971  1.00 27.78           C  
ATOM   1740  O   ALA A1498     -14.008  40.253  17.007  1.00 27.79           O  
ATOM   1741  CB  ALA A1498     -16.777  41.007  18.352  1.00 28.09           C  
ATOM   1742  N   LYS A1499     -13.689  42.122  18.251  1.00 27.58           N  
ATOM   1743  CA  LYS A1499     -12.545  42.607  17.471  1.00 27.52           C  
ATOM   1744  C   LYS A1499     -11.336  41.647  17.486  1.00 27.43           C  
ATOM   1745  O   LYS A1499     -10.447  41.767  16.646  1.00 27.67           O  
ATOM   1746  CB  LYS A1499     -12.124  44.004  17.939  1.00 27.34           C  
ATOM   1747  CG  LYS A1499     -11.306  44.011  19.220  1.00 27.66           C  
ATOM   1748  CD  LYS A1499     -11.102  45.408  19.754  1.00 27.26           C  
ATOM   1749  CE  LYS A1499     -10.384  45.339  21.077  1.00 27.29           C  
ATOM   1750  NZ  LYS A1499     -10.156  46.688  21.636  1.00 27.59           N1+
ATOM   1751  N   GLU A1500     -11.318  40.711  18.440  1.00 26.86           N  
ATOM   1752  CA  GLU A1500     -10.210  39.766  18.625  1.00 26.71           C  
ATOM   1753  C   GLU A1500     -10.329  38.520  17.764  1.00 25.92           C  
ATOM   1754  O   GLU A1500      -9.360  37.770  17.637  1.00 24.66           O  
ATOM   1755  CB  GLU A1500     -10.105  39.336  20.092  1.00 27.11           C  
ATOM   1756  CG  GLU A1500      -9.949  40.487  21.073  1.00 28.02           C  
ATOM   1757  CD  GLU A1500      -9.846  40.006  22.513  1.00 29.09           C  
ATOM   1758  OE1 GLU A1500     -10.805  40.215  23.278  1.00 32.71           O  
ATOM   1759  OE2 GLU A1500      -8.815  39.392  22.878  1.00 34.99           O1-
ATOM   1760  N   LEU A1501     -11.515  38.282  17.207  1.00 24.94           N  
ATOM   1761  CA  LEU A1501     -11.752  37.081  16.404  1.00 25.32           C  
ATOM   1762  C   LEU A1501     -11.241  37.303  14.981  1.00 24.37           C  
ATOM   1763  O   LEU A1501     -11.537  38.336  14.380  1.00 24.76           O  
ATOM   1764  CB  LEU A1501     -13.247  36.754  16.397  1.00 25.38           C  
ATOM   1765  CG  LEU A1501     -13.699  35.367  15.954  1.00 26.95           C  
ATOM   1766  CD1 LEU A1501     -13.351  34.294  17.004  1.00 27.94           C  
ATOM   1767  CD2 LEU A1501     -15.194  35.399  15.674  1.00 25.95           C  
ATOM   1768  N   PRO A1502     -10.460  36.345  14.443  1.00 24.09           N  
ATOM   1769  CA  PRO A1502      -9.928  36.463  13.091  1.00 23.47           C  
ATOM   1770  C   PRO A1502     -11.053  36.728  12.074  1.00 22.77           C  
ATOM   1771  O   PRO A1502     -12.136  36.138  12.163  1.00 22.82           O  
ATOM   1772  CB  PRO A1502      -9.238  35.110  12.864  1.00 23.24           C  
ATOM   1773  CG  PRO A1502      -8.861  34.659  14.225  1.00 24.41           C  
ATOM   1774  CD  PRO A1502     -10.015  35.096  15.090  1.00 24.28           C  
ATOM   1775  N   TYR A1503     -10.786  37.644  11.149  1.00 22.22           N  
ATOM   1776  CA  TYR A1503     -11.808  38.201  10.268  1.00 21.58           C  
ATOM   1777  C   TYR A1503     -11.484  37.885   8.808  1.00 21.55           C  
ATOM   1778  O   TYR A1503     -10.677  38.584   8.188  1.00 21.01           O  
ATOM   1779  CB  TYR A1503     -11.870  39.726  10.502  1.00 22.06           C  
ATOM   1780  CG  TYR A1503     -13.123  40.403  10.002  1.00 23.91           C  
ATOM   1781  CD1 TYR A1503     -14.102  40.838  10.897  1.00 24.11           C  
ATOM   1782  CD2 TYR A1503     -13.323  40.635   8.642  1.00 24.11           C  
ATOM   1783  CE1 TYR A1503     -15.259  41.457  10.452  1.00 24.61           C  
ATOM   1784  CE2 TYR A1503     -14.481  41.273   8.186  1.00 24.98           C  
ATOM   1785  CZ  TYR A1503     -15.441  41.674   9.099  1.00 24.92           C  
ATOM   1786  OH  TYR A1503     -16.585  42.306   8.661  1.00 25.66           O  
ATOM   1787  N   PHE A1504     -12.121  36.841   8.266  1.00 20.97           N  
ATOM   1788  CA  PHE A1504     -11.766  36.332   6.933  1.00 21.18           C  
ATOM   1789  C   PHE A1504     -12.792  36.625   5.842  1.00 22.16           C  
ATOM   1790  O   PHE A1504     -13.993  36.671   6.105  1.00 22.97           O  
ATOM   1791  CB  PHE A1504     -11.530  34.810   6.975  1.00 21.14           C  
ATOM   1792  CG  PHE A1504     -10.480  34.376   7.967  1.00 22.29           C  
ATOM   1793  CD1 PHE A1504      -9.215  34.981   7.993  1.00 21.78           C  
ATOM   1794  CD2 PHE A1504     -10.743  33.346   8.863  1.00 21.96           C  
ATOM   1795  CE1 PHE A1504      -8.240  34.569   8.898  1.00 22.59           C  
ATOM   1796  CE2 PHE A1504      -9.774  32.946   9.775  1.00 21.65           C  
ATOM   1797  CZ  PHE A1504      -8.521  33.542   9.784  1.00 20.85           C  
ATOM   1798  N   GLU A1505     -12.311  36.771   4.608  1.00 22.90           N  
ATOM   1799  CA  GLU A1505     -13.207  37.013   3.467  1.00 24.35           C  
ATOM   1800  C   GLU A1505     -14.176  35.854   3.298  1.00 24.01           C  
ATOM   1801  O   GLU A1505     -13.781  34.674   3.231  1.00 24.27           O  
ATOM   1802  CB  GLU A1505     -12.426  37.270   2.176  1.00 24.15           C  
ATOM   1803  CG  GLU A1505     -13.297  37.622   0.959  1.00 26.59           C  
ATOM   1804  CD  GLU A1505     -14.088  38.915   1.141  1.00 31.79           C  
ATOM   1805  OE1 GLU A1505     -13.477  39.977   1.373  1.00 31.29           O  
ATOM   1806  OE2 GLU A1505     -15.333  38.877   1.036  1.00 35.09           O1-
ATOM   1807  N   GLY A1506     -15.459  36.189   3.272  1.00 24.93           N  
ATOM   1808  CA  GLY A1506     -16.485  35.204   2.963  1.00 25.36           C  
ATOM   1809  C   GLY A1506     -16.803  34.238   4.080  1.00 25.49           C  
ATOM   1810  O   GLY A1506     -17.628  33.347   3.906  1.00 25.99           O  
ATOM   1811  N   ASP A1507     -16.168  34.406   5.235  1.00 25.50           N  
ATOM   1812  CA  ASP A1507     -16.380  33.475   6.334  1.00 25.95           C  
ATOM   1813  C   ASP A1507     -17.689  33.727   7.073  1.00 25.84           C  
ATOM   1814  O   ASP A1507     -18.316  34.781   6.932  1.00 26.92           O  
ATOM   1815  CB  ASP A1507     -15.183  33.485   7.298  1.00 26.11           C  
ATOM   1816  CG  ASP A1507     -15.318  32.460   8.423  1.00 26.62           C  
ATOM   1817  OD1 ASP A1507     -15.497  31.240   8.161  1.00 24.84           O  
ATOM   1818  OD2 ASP A1507     -15.236  32.888   9.588  1.00 30.58           O1-
ATOM   1819  N   PHE A1508     -18.096  32.737   7.857  1.00 25.79           N  
ATOM   1820  CA  PHE A1508     -19.308  32.787   8.670  1.00 25.37           C  
ATOM   1821  C   PHE A1508     -19.284  33.942   9.679  1.00 25.49           C  
ATOM   1822  O   PHE A1508     -20.287  34.628   9.871  1.00 25.29           O  
ATOM   1823  CB  PHE A1508     -19.448  31.442   9.389  1.00 25.52           C  
ATOM   1824  CG  PHE A1508     -20.678  31.303  10.234  1.00 25.36           C  
ATOM   1825  CD1 PHE A1508     -21.918  31.053   9.650  1.00 27.62           C  
ATOM   1826  CD2 PHE A1508     -20.586  31.355  11.619  1.00 26.27           C  
ATOM   1827  CE1 PHE A1508     -23.061  30.894  10.442  1.00 28.18           C  
ATOM   1828  CE2 PHE A1508     -21.718  31.204  12.422  1.00 27.71           C  
ATOM   1829  CZ  PHE A1508     -22.960  30.976  11.828  1.00 27.78           C  
ATOM   1830  N   TRP A1509     -18.137  34.164  10.312  1.00 25.42           N  
ATOM   1831  CA  TRP A1509     -18.080  35.037  11.487  1.00 26.05           C  
ATOM   1832  C   TRP A1509     -18.310  36.531  11.221  1.00 26.78           C  
ATOM   1833  O   TRP A1509     -19.085  37.162  11.952  1.00 27.70           O  
ATOM   1834  CB  TRP A1509     -16.852  34.701  12.368  1.00 25.57           C  
ATOM   1835  CG  TRP A1509     -16.990  33.301  12.866  1.00 25.36           C  
ATOM   1836  CD1 TRP A1509     -16.360  32.183  12.375  1.00 24.47           C  
ATOM   1837  CD2 TRP A1509     -17.903  32.837  13.868  1.00 24.08           C  
ATOM   1838  NE1 TRP A1509     -16.796  31.068  13.045  1.00 23.84           N  
ATOM   1839  CE2 TRP A1509     -17.747  31.437  13.959  1.00 25.45           C  
ATOM   1840  CE3 TRP A1509     -18.834  33.471  14.704  1.00 24.82           C  
ATOM   1841  CZ2 TRP A1509     -18.486  30.655  14.854  1.00 25.49           C  
ATOM   1842  CZ3 TRP A1509     -19.568  32.697  15.593  1.00 25.15           C  
ATOM   1843  CH2 TRP A1509     -19.379  31.303  15.669  1.00 25.14           C  
ATOM   1844  N   PRO A1510     -17.684  37.106  10.169  1.00 27.86           N  
ATOM   1845  CA  PRO A1510     -18.076  38.489   9.828  1.00 28.86           C  
ATOM   1846  C   PRO A1510     -19.584  38.670   9.568  1.00 30.16           C  
ATOM   1847  O   PRO A1510     -20.152  39.664  10.009  1.00 30.43           O  
ATOM   1848  CB  PRO A1510     -17.267  38.789   8.566  1.00 28.59           C  
ATOM   1849  CG  PRO A1510     -16.093  37.865   8.646  1.00 27.96           C  
ATOM   1850  CD  PRO A1510     -16.608  36.614   9.288  1.00 27.60           C  
ATOM   1851  N   ASN A1511     -20.224  37.722   8.883  1.00 31.59           N  
ATOM   1852  CA  ASN A1511     -21.673  37.805   8.632  1.00 33.60           C  
ATOM   1853  C   ASN A1511     -22.511  37.657   9.890  1.00 34.24           C  
ATOM   1854  O   ASN A1511     -23.508  38.358  10.062  1.00 34.58           O  
ATOM   1855  CB  ASN A1511     -22.116  36.778   7.597  1.00 33.82           C  
ATOM   1856  CG  ASN A1511     -21.350  36.900   6.299  1.00 36.10           C  
ATOM   1857  OD1 ASN A1511     -21.029  38.009   5.860  1.00 39.41           O  
ATOM   1858  ND2 ASN A1511     -21.040  35.761   5.679  1.00 37.13           N  
ATOM   1859  N   VAL A1512     -22.106  36.747  10.774  1.00 35.22           N  
ATOM   1860  CA  VAL A1512     -22.830  36.549  12.027  1.00 35.92           C  
ATOM   1861  C   VAL A1512     -22.648  37.728  13.002  1.00 35.80           C  
ATOM   1862  O   VAL A1512     -23.539  38.009  13.803  1.00 36.31           O  
ATOM   1863  CB  VAL A1512     -22.498  35.180  12.680  1.00 36.15           C  
ATOM   1864  CG1 VAL A1512     -21.354  35.310  13.642  1.00 36.63           C  
ATOM   1865  CG2 VAL A1512     -23.719  34.629  13.394  1.00 37.22           C  
ATOM   1866  N   LEU A1513     -21.514  38.426  12.902  1.00 35.66           N  
ATOM   1867  CA  LEU A1513     -21.254  39.647  13.673  1.00 35.93           C  
ATOM   1868  C   LEU A1513     -22.169  40.790  13.218  1.00 36.12           C  
ATOM   1869  O   LEU A1513     -22.634  41.583  14.030  1.00 35.91           O  
ATOM   1870  CB  LEU A1513     -19.778  40.063  13.563  1.00 35.65           C  
ATOM   1871  CG  LEU A1513     -18.757  39.586  14.615  1.00 36.82           C  
ATOM   1872  CD1 LEU A1513     -18.972  38.145  15.056  1.00 37.91           C  
ATOM   1873  CD2 LEU A1513     -17.323  39.764  14.131  1.00 35.96           C  
ATOM   1874  N   GLU A1514     -22.430  40.850  11.914  1.00 36.53           N  
ATOM   1875  CA  GLU A1514     -23.360  41.828  11.345  1.00 36.82           C  
ATOM   1876  C   GLU A1514     -24.810  41.527  11.713  1.00 37.70           C  
ATOM   1877  O   GLU A1514     -25.569  42.434  12.081  1.00 37.85           O  
ATOM   1878  CB  GLU A1514     -23.210  41.872   9.821  1.00 36.52           C  
ATOM   1879  CG  GLU A1514     -21.881  42.431   9.349  1.00 35.27           C  
ATOM   1880  CD  GLU A1514     -21.615  43.826   9.889  1.00 33.77           C  
ATOM   1881  OE1 GLU A1514     -22.443  44.733   9.628  1.00 32.96           O  
ATOM   1882  OE2 GLU A1514     -20.583  44.016  10.574  1.00 30.97           O1-
ATOM   1883  N   GLU A1515     -25.193  40.259  11.588  0.83 38.57           N  
ATOM   1884  CA  GLU A1515     -26.537  39.803  11.923  0.83 39.72           C  
ATOM   1885  C   GLU A1515     -26.816  39.963  13.417  0.83 40.07           C  
ATOM   1886  O   GLU A1515     -27.951  40.251  13.811  0.83 40.24           O  
ATOM   1887  CB  GLU A1515     -26.741  38.351  11.475  0.83 39.65           C  
ATOM   1888  CG  GLU A1515     -26.901  38.185   9.958  0.83 40.36           C  
ATOM   1889  CD  GLU A1515     -26.665  36.755   9.463  0.83 40.75           C  
ATOM   1890  OE1 GLU A1515     -26.191  35.902  10.247  0.83 42.53           O  
ATOM   1891  OE2 GLU A1515     -26.947  36.484   8.272  0.83 41.91           O1-
ATOM   1892  N   SER A1516     -25.777  39.803  14.237  0.90 40.69           N  
ATOM   1893  CA  SER A1516     -25.876  40.009  15.688  0.90 41.36           C  
ATOM   1894  C   SER A1516     -25.984  41.483  16.066  0.90 41.93           C  
ATOM   1895  O   SER A1516     -26.726  41.836  16.982  0.90 41.99           O  
ATOM   1896  CB  SER A1516     -24.682  39.391  16.422  0.90 41.41           C  
ATOM   1897  OG  SER A1516     -24.811  37.984  16.522  1.00 41.67           O  
ATOM   1898  N   ILE A1517     -25.241  42.331  15.357  0.83 42.64           N  
ATOM   1899  CA  ILE A1517     -25.168  43.762  15.655  0.83 43.40           C  
ATOM   1900  C   ILE A1517     -26.507  44.480  15.403  0.83 43.92           C  
ATOM   1901  O   ILE A1517     -26.772  45.532  15.986  0.83 43.92           O  
ATOM   1902  CB  ILE A1517     -23.979  44.431  14.899  0.83 43.32           C  
ATOM   1903  CG1 ILE A1517     -23.194  45.362  15.825  1.00 43.75           C  
ATOM   1904  CG2 ILE A1517     -24.432  45.125  13.596  1.00 43.78           C  
ATOM   1905  CD1 ILE A1517     -21.683  45.272  15.622  1.00 44.01           C  
ATOM   1906  N   LYS A1518     -27.348  43.892  14.552  1.00 44.75           N  
ATOM   1907  CA  LYS A1518     -28.707  44.389  14.333  1.00 45.52           C  
ATOM   1908  C   LYS A1518     -29.593  44.027  15.528  1.00 45.98           C  
ATOM   1909  O   LYS A1518     -29.821  42.844  15.810  1.00 46.61           O  
ATOM   1910  CB  LYS A1518     -29.297  43.821  13.041  1.00 45.50           C  
ATOM   1911  CG  LYS A1518     -28.662  44.347  11.764  1.00 46.13           C  
ATOM   1912  CD  LYS A1518     -28.843  43.352  10.630  1.00 48.09           C  
ATOM   1913  CE  LYS A1518     -28.267  43.868   9.317  1.00 48.92           C  
ATOM   1914  NZ  LYS A1518     -29.088  44.987   8.756  1.00 49.53           N1+
ATOM   1915  N   GLU A1519     -30.072  45.055  16.227  1.00 46.17           N  
ATOM   1916  CA  GLU A1519     -30.894  44.893  17.433  1.00 46.10           C  
ATOM   1917  C   GLU A1519     -32.029  45.915  17.470  1.00 46.13           C  
ATOM   1918  O   GLU A1519     -31.946  46.931  18.164  1.00 46.35           O  
ATOM   1919  CB  GLU A1519     -30.026  45.010  18.691  1.00 46.01           C  
ATOM   1920  CG  GLU A1519     -29.044  43.862  18.881  1.00 45.53           C  
ATOM   1921  CD  GLU A1519     -27.687  44.315  19.394  1.00 45.80           C  
ATOM   1922  OE1 GLU A1519     -27.492  45.527  19.616  1.00 46.08           O  
ATOM   1923  OE2 GLU A1519     -26.800  43.454  19.570  1.00 45.83           O1-
TER    1924      GLU A1519 
ATOM   1925  N   SER A1581     -21.079  40.288  22.215  1.00 37.39           N  
ATOM   1926  CA  SER A1581     -19.945  39.586  22.806  1.00 37.42           C  
ATOM   1927  C   SER A1581     -20.398  38.340  23.576  1.00 37.10           C  
ATOM   1928  O   SER A1581     -19.786  37.275  23.458  1.00 36.77           O  
ATOM   1929  CB  SER A1581     -19.136  40.522  23.703  1.00 37.50           C  
ATOM   1930  OG  SER A1581     -17.820  40.028  23.888  1.00 38.00           O  
ATOM   1931  N   GLN A1582     -21.477  38.478  24.350  1.00 36.57           N  
ATOM   1932  CA  GLN A1582     -22.154  37.325  24.952  1.00 36.19           C  
ATOM   1933  C   GLN A1582     -22.936  36.552  23.873  1.00 35.71           C  
ATOM   1934  O   GLN A1582     -23.104  35.331  23.975  1.00 36.22           O  
ATOM   1935  CB  GLN A1582     -23.069  37.760  26.113  1.00 36.30           C  
ATOM   1936  CG  GLN A1582     -24.543  37.939  25.752  1.00 36.32           C  
ATOM   1937  CD  GLN A1582     -25.300  38.820  26.738  1.00 36.90           C  
ATOM   1938  OE1 GLN A1582     -24.867  39.025  27.877  1.00 37.25           O  
ATOM   1939  NE2 GLN A1582     -26.441  39.351  26.297  1.00 38.44           N  
ATOM   1940  N   LYS A1583     -23.387  37.265  22.837  1.00 34.74           N  
ATOM   1941  CA  LYS A1583     -24.084  36.663  21.701  1.00 34.05           C  
ATOM   1942  C   LYS A1583     -23.098  35.807  20.925  1.00 32.93           C  
ATOM   1943  O   LYS A1583     -23.368  34.646  20.635  1.00 32.67           O  
ATOM   1944  CB  LYS A1583     -24.624  37.745  20.768  1.00 34.36           C  
ATOM   1945  CG  LYS A1583     -26.058  37.530  20.296  1.00 36.04           C  
ATOM   1946  CD  LYS A1583     -27.043  38.069  21.326  1.00 37.54           C  
ATOM   1947  CE  LYS A1583     -28.434  38.315  20.740  1.00 39.20           C  
ATOM   1948  NZ  LYS A1583     -29.171  37.055  20.422  1.00 41.14           N1+
ATOM   1949  N   LEU A1584     -21.958  36.413  20.602  1.00 32.07           N  
ATOM   1950  CA  LEU A1584     -20.841  35.750  19.933  1.00 31.22           C  
ATOM   1951  C   LEU A1584     -20.428  34.450  20.619  1.00 30.87           C  
ATOM   1952  O   LEU A1584     -20.261  33.430  19.946  1.00 30.72           O  
ATOM   1953  CB  LEU A1584     -19.642  36.701  19.847  1.00 31.22           C  
ATOM   1954  CG  LEU A1584     -18.318  36.173  19.280  1.00 31.00           C  
ATOM   1955  CD1 LEU A1584     -18.457  35.742  17.829  1.00 31.90           C  
ATOM   1956  CD2 LEU A1584     -17.233  37.223  19.430  1.00 31.57           C  
ATOM   1957  N   TYR A1585     -20.250  34.491  21.941  1.00 30.22           N  
ATOM   1958  CA  TYR A1585     -19.903  33.293  22.712  1.00 29.82           C  
ATOM   1959  C   TYR A1585     -20.973  32.216  22.607  1.00 29.27           C  
ATOM   1960  O   TYR A1585     -20.651  31.036  22.456  1.00 29.02           O  
ATOM   1961  CB  TYR A1585     -19.613  33.622  24.179  1.00 29.98           C  
ATOM   1962  CG  TYR A1585     -18.143  33.752  24.489  1.00 30.61           C  
ATOM   1963  CD1 TYR A1585     -17.569  35.001  24.718  1.00 31.53           C  
ATOM   1964  CD2 TYR A1585     -17.318  32.623  24.554  1.00 31.30           C  
ATOM   1965  CE1 TYR A1585     -16.212  35.130  25.009  1.00 31.61           C  
ATOM   1966  CE2 TYR A1585     -15.956  32.740  24.847  1.00 31.52           C  
ATOM   1967  CZ  TYR A1585     -15.411  33.997  25.069  1.00 31.18           C  
ATOM   1968  OH  TYR A1585     -14.074  34.130  25.357  1.00 31.44           O  
ATOM   1969  N   ALA A1586     -22.236  32.630  22.665  1.00 28.27           N  
ATOM   1970  CA  ALA A1586     -23.359  31.718  22.465  1.00 28.06           C  
ATOM   1971  C   ALA A1586     -23.370  31.106  21.055  1.00 27.80           C  
ATOM   1972  O   ALA A1586     -23.616  29.907  20.898  1.00 27.35           O  
ATOM   1973  CB  ALA A1586     -24.685  32.417  22.776  1.00 28.49           C  
ATOM   1974  N   THR A1587     -23.094  31.921  20.039  1.00 27.45           N  
ATOM   1975  CA  THR A1587     -23.107  31.442  18.654  1.00 27.67           C  
ATOM   1976  C   THR A1587     -21.936  30.490  18.429  1.00 27.25           C  
ATOM   1977  O   THR A1587     -22.086  29.457  17.773  1.00 27.41           O  
ATOM   1978  CB  THR A1587     -23.089  32.602  17.634  1.00 27.51           C  
ATOM   1979  OG1 THR A1587     -24.171  33.493  17.906  1.00 28.22           O  
ATOM   1980  CG2 THR A1587     -23.244  32.081  16.200  1.00 27.78           C  
ATOM   1981  N   MET A1588     -20.774  30.835  18.986  1.00 27.53           N  
ATOM   1982  CA  MET A1588     -19.596  29.960  18.937  1.00 28.21           C  
ATOM   1983  C   MET A1588     -19.853  28.585  19.559  1.00 28.06           C  
ATOM   1984  O   MET A1588     -19.452  27.571  18.995  1.00 28.07           O  
ATOM   1985  CB  MET A1588     -18.374  30.624  19.589  1.00 28.08           C  
ATOM   1986  CG  MET A1588     -17.754  31.740  18.756  1.00 28.19           C  
ATOM   1987  SD  MET A1588     -16.191  32.346  19.412  1.00 30.31           S  
ATOM   1988  CE  MET A1588     -16.701  33.040  20.981  1.00 29.55           C  
ATOM   1989  N   GLU A1589     -20.529  28.549  20.709  1.00 28.57           N  
ATOM   1990  CA  GLU A1589     -20.835  27.278  21.362  1.00 28.34           C  
ATOM   1991  C   GLU A1589     -21.777  26.421  20.519  1.00 28.24           C  
ATOM   1992  O   GLU A1589     -21.598  25.202  20.411  1.00 28.38           O  
ATOM   1993  CB  GLU A1589     -21.417  27.491  22.763  1.00 28.90           C  
ATOM   1994  CG  GLU A1589     -21.497  26.184  23.535  1.00 30.71           C  
ATOM   1995  CD  GLU A1589     -21.600  26.348  25.025  1.00 33.79           C  
ATOM   1996  OE1 GLU A1589     -21.888  27.467  25.516  1.00 35.61           O  
ATOM   1997  OE2 GLU A1589     -21.396  25.329  25.713  1.00 36.20           O1-
ATOM   1998  N   LYS A1590     -22.766  27.073  19.913  1.00 27.78           N  
ATOM   1999  CA  LYS A1590     -23.765  26.400  19.088  1.00 27.67           C  
ATOM   2000  C   LYS A1590     -23.153  25.761  17.840  1.00 27.38           C  
ATOM   2001  O   LYS A1590     -23.506  24.634  17.485  1.00 27.79           O  
ATOM   2002  CB  LYS A1590     -24.857  27.388  18.697  1.00 27.62           C  
ATOM   2003  CG  LYS A1590     -25.987  26.785  17.894  1.00 29.29           C  
ATOM   2004  CD  LYS A1590     -27.019  27.850  17.558  1.00 33.90           C  
ATOM   2005  CE  LYS A1590     -28.283  27.240  16.974  1.00 36.55           C  
ATOM   2006  NZ  LYS A1590     -28.027  26.666  15.632  1.00 39.39           N1+
ATOM   2007  N   HIS A1591     -22.227  26.473  17.197  1.00 27.25           N  
ATOM   2008  CA  HIS A1591     -21.563  25.992  15.975  1.00 26.41           C  
ATOM   2009  C   HIS A1591     -20.116  25.539  16.187  1.00 25.78           C  
ATOM   2010  O   HIS A1591     -19.357  25.446  15.235  1.00 24.90           O  
ATOM   2011  CB  HIS A1591     -21.570  27.090  14.909  1.00 27.18           C  
ATOM   2012  CG  HIS A1591     -22.935  27.592  14.571  1.00 27.70           C  
ATOM   2013  ND1 HIS A1591     -23.775  26.920  13.715  1.00 27.94           N  
ATOM   2014  CD2 HIS A1591     -23.603  28.700  14.966  1.00 29.02           C  
ATOM   2015  CE1 HIS A1591     -24.911  27.589  13.604  1.00 29.34           C  
ATOM   2016  NE2 HIS A1591     -24.835  28.670  14.359  1.00 29.19           N  
ATOM   2017  N   LYS A1592     -19.720  25.277  17.430  1.00 24.74           N  
ATOM   2018  CA  LYS A1592     -18.309  24.991  17.704  1.00 24.39           C  
ATOM   2019  C   LYS A1592     -17.724  23.885  16.820  1.00 24.70           C  
ATOM   2020  O   LYS A1592     -16.592  24.001  16.366  1.00 24.71           O  
ATOM   2021  CB  LYS A1592     -18.071  24.693  19.187  1.00 24.04           C  
ATOM   2022  CG  LYS A1592     -18.667  23.403  19.711  1.00 23.23           C  
ATOM   2023  CD  LYS A1592     -18.358  23.254  21.202  1.00 25.17           C  
ATOM   2024  CE  LYS A1592     -18.890  21.936  21.751  1.00 27.96           C  
ATOM   2025  NZ  LYS A1592     -18.458  21.726  23.168  1.00 31.29           N1+
ATOM   2026  N   GLU A1593     -18.508  22.838  16.570  1.00 24.65           N  
ATOM   2027  CA  GLU A1593     -17.992  21.620  15.937  1.00 25.14           C  
ATOM   2028  C   GLU A1593     -17.671  21.809  14.448  1.00 24.10           C  
ATOM   2029  O   GLU A1593     -16.967  20.986  13.846  1.00 23.90           O  
ATOM   2030  CB  GLU A1593     -18.959  20.450  16.163  1.00 25.81           C  
ATOM   2031  CG  GLU A1593     -20.288  20.537  15.394  1.00 29.82           C  
ATOM   2032  CD  GLU A1593     -21.315  21.540  15.969  1.00 33.10           C  
ATOM   2033  OE1 GLU A1593     -21.241  21.919  17.173  1.00 32.18           O  
ATOM   2034  OE2 GLU A1593     -22.218  21.934  15.192  1.00 33.78           O1-
ATOM   2035  N   VAL A1594     -18.174  22.902  13.886  1.00 23.47           N  
ATOM   2036  CA  VAL A1594     -17.996  23.249  12.478  1.00 23.78           C  
ATOM   2037  C   VAL A1594     -16.677  23.985  12.224  1.00 23.23           C  
ATOM   2038  O   VAL A1594     -16.154  23.978  11.106  1.00 23.19           O  
ATOM   2039  CB  VAL A1594     -19.190  24.133  12.010  1.00 24.39           C  
ATOM   2040  CG1 VAL A1594     -19.118  24.421  10.536  1.00 25.93           C  
ATOM   2041  CG2 VAL A1594     -20.522  23.453  12.358  1.00 24.36           C  
ATOM   2042  N   PHE A1595     -16.103  24.584  13.270  1.00 22.28           N  
ATOM   2043  CA  PHE A1595     -14.970  25.492  13.069  1.00 21.66           C  
ATOM   2044  C   PHE A1595     -13.715  25.041  13.784  1.00 22.17           C  
ATOM   2045  O   PHE A1595     -13.696  24.992  15.014  1.00 22.15           O  
ATOM   2046  CB  PHE A1595     -15.364  26.907  13.528  1.00 22.08           C  
ATOM   2047  CG  PHE A1595     -16.479  27.508  12.708  1.00 22.35           C  
ATOM   2048  CD1 PHE A1595     -16.200  28.128  11.494  1.00 23.42           C  
ATOM   2049  CD2 PHE A1595     -17.798  27.438  13.140  1.00 22.90           C  
ATOM   2050  CE1 PHE A1595     -17.229  28.681  10.718  1.00 23.18           C  
ATOM   2051  CE2 PHE A1595     -18.843  27.980  12.363  1.00 23.48           C  
ATOM   2052  CZ  PHE A1595     -18.544  28.595  11.149  1.00 23.40           C  
ATOM   2053  N   PHE A1596     -12.686  24.708  12.996  1.00 20.60           N  
ATOM   2054  CA  PHE A1596     -11.397  24.211  13.497  1.00 21.15           C  
ATOM   2055  C   PHE A1596     -10.375  25.321  13.558  1.00 20.86           C  
ATOM   2056  O   PHE A1596     -10.252  26.114  12.610  1.00 21.35           O  
ATOM   2057  CB  PHE A1596     -10.879  23.112  12.565  1.00 21.87           C  
ATOM   2058  CG  PHE A1596     -11.690  21.854  12.624  1.00 22.57           C  
ATOM   2059  CD1 PHE A1596     -11.309  20.808  13.464  1.00 24.06           C  
ATOM   2060  CD2 PHE A1596     -12.846  21.713  11.840  1.00 23.08           C  
ATOM   2061  CE1 PHE A1596     -12.066  19.633  13.526  1.00 24.65           C  
ATOM   2062  CE2 PHE A1596     -13.624  20.566  11.914  1.00 24.82           C  
ATOM   2063  CZ  PHE A1596     -13.220  19.512  12.747  1.00 24.09           C  
ATOM   2064  N   VAL A1597      -9.671  25.402  14.687  1.00 19.47           N  
ATOM   2065  CA  VAL A1597      -8.562  26.323  14.820  1.00 20.26           C  
ATOM   2066  C   VAL A1597      -7.313  25.461  15.064  1.00 19.86           C  
ATOM   2067  O   VAL A1597      -7.227  24.768  16.082  1.00 20.75           O  
ATOM   2068  CB  VAL A1597      -8.757  27.310  16.003  1.00 19.89           C  
ATOM   2069  CG1 VAL A1597      -7.588  28.296  16.061  1.00 20.65           C  
ATOM   2070  CG2 VAL A1597     -10.069  28.070  15.858  1.00 22.23           C  
ATOM   2071  N   ILE A1598      -6.371  25.524  14.130  1.00 20.15           N  
ATOM   2072  CA  ILE A1598      -5.269  24.553  14.025  1.00 19.50           C  
ATOM   2073  C   ILE A1598      -3.964  25.244  14.387  1.00 18.90           C  
ATOM   2074  O   ILE A1598      -3.532  26.142  13.679  1.00 19.68           O  
ATOM   2075  CB  ILE A1598      -5.190  23.986  12.590  1.00 19.55           C  
ATOM   2076  CG1 ILE A1598      -6.541  23.337  12.200  1.00 20.42           C  
ATOM   2077  CG2 ILE A1598      -4.023  23.008  12.433  1.00 19.92           C  
ATOM   2078  CD1 ILE A1598      -6.756  23.184  10.693  1.00 23.14           C  
ATOM   2079  N   ARG A1599      -3.356  24.848  15.502  1.00 19.30           N  
ATOM   2080  CA  ARG A1599      -2.131  25.506  15.971  1.00 18.76           C  
ATOM   2081  C   ARG A1599      -0.904  24.802  15.388  1.00 19.72           C  
ATOM   2082  O   ARG A1599      -0.651  23.630  15.701  1.00 19.01           O  
ATOM   2083  CB  ARG A1599      -2.064  25.510  17.500  1.00 19.13           C  
ATOM   2084  CG  ARG A1599      -0.795  26.134  18.043  1.00 20.82           C  
ATOM   2085  CD  ARG A1599      -1.021  26.698  19.440  1.00 22.53           C  
ATOM   2086  NE  ARG A1599      -1.295  25.642  20.408  1.00 26.34           N  
ATOM   2087  CZ  ARG A1599      -1.119  25.772  21.725  1.00 29.06           C  
ATOM   2088  NH1 ARG A1599      -0.670  26.909  22.238  1.00 29.07           N1+
ATOM   2089  NH2 ARG A1599      -1.392  24.759  22.534  1.00 31.12           N  
ATOM   2090  N   LEU A1600      -0.205  25.503  14.503  1.00 19.13           N  
ATOM   2091  CA  LEU A1600       0.989  24.974  13.829  1.00 20.38           C  
ATOM   2092  C   LEU A1600       2.242  25.230  14.656  1.00 21.31           C  
ATOM   2093  O   LEU A1600       3.111  24.367  14.723  1.00 21.24           O  
ATOM   2094  CB  LEU A1600       1.145  25.603  12.438  1.00 20.18           C  
ATOM   2095  CG  LEU A1600      -0.045  25.366  11.507  1.00 20.16           C  
ATOM   2096  CD1 LEU A1600       0.111  26.154  10.223  1.00 21.23           C  
ATOM   2097  CD2 LEU A1600      -0.214  23.865  11.237  1.00 21.68           C  
ATOM   2098  N   ILE A1601       2.301  26.406  15.286  1.00 23.17           N  
ATOM   2099  CA  ILE A1601       3.453  26.854  16.084  1.00 24.79           C  
ATOM   2100  C   ILE A1601       2.921  27.297  17.454  1.00 25.17           C  
ATOM   2101  O   ILE A1601       2.036  28.136  17.510  1.00 25.75           O  
ATOM   2102  CB  ILE A1601       4.224  28.019  15.377  1.00 24.19           C  
ATOM   2103  CG1 ILE A1601       4.585  27.621  13.936  1.00 26.44           C  
ATOM   2104  CG2 ILE A1601       5.531  28.366  16.115  1.00 25.60           C  
ATOM   2105  CD1 ILE A1601       5.028  28.758  12.997  1.00 25.22           C  
ATOM   2106  N   ALA A1602       3.445  26.702  18.531  1.00 26.78           N  
ATOM   2107  CA  ALA A1602       3.013  26.994  19.911  1.00 27.40           C  
ATOM   2108  C   ALA A1602       4.176  27.389  20.791  1.00 28.11           C  
ATOM   2109  O   ALA A1602       5.336  27.211  20.411  1.00 28.36           O  
ATOM   2110  CB  ALA A1602       2.323  25.782  20.524  1.00 27.53           C  
ATOM   2111  N   GLY A1603       3.856  27.881  21.993  1.00 28.87           N  
ATOM   2112  CA  GLY A1603       4.865  28.212  23.008  1.00 29.95           C  
ATOM   2113  C   GLY A1603       5.765  29.359  22.585  1.00 30.68           C  
ATOM   2114  O   GLY A1603       5.343  30.209  21.789  1.00 31.03           O  
ATOM   2115  N   PRO A1604       7.014  29.388  23.105  1.00 31.49           N  
ATOM   2116  CA  PRO A1604       7.988  30.424  22.748  1.00 31.65           C  
ATOM   2117  C   PRO A1604       8.394  30.384  21.277  1.00 31.69           C  
ATOM   2118  O   PRO A1604       8.777  31.411  20.731  1.00 31.97           O  
ATOM   2119  CB  PRO A1604       9.194  30.113  23.649  1.00 31.97           C  
ATOM   2120  CG  PRO A1604       8.638  29.249  24.756  1.00 32.10           C  
ATOM   2121  CD  PRO A1604       7.570  28.440  24.089  1.00 31.65           C  
ATOM   2122  N   ALA A1605       8.286  29.218  20.642  1.00 32.00           N  
ATOM   2123  CA  ALA A1605       8.583  29.081  19.221  1.00 32.02           C  
ATOM   2124  C   ALA A1605       7.727  30.031  18.374  1.00 32.16           C  
ATOM   2125  O   ALA A1605       8.146  30.457  17.287  1.00 32.82           O  
ATOM   2126  CB  ALA A1605       8.390  27.630  18.768  1.00 32.65           C  
ATOM   2127  N   ALA A1606       6.540  30.366  18.877  1.00 31.63           N  
ATOM   2128  CA  ALA A1606       5.611  31.242  18.155  1.00 32.10           C  
ATOM   2129  C   ALA A1606       5.850  32.735  18.430  1.00 32.54           C  
ATOM   2130  O   ALA A1606       5.271  33.605  17.764  1.00 32.59           O  
ATOM   2131  CB  ALA A1606       4.170  30.858  18.483  1.00 31.82           C  
ATOM   2132  N   ASN A1607       6.713  33.021  19.398  1.00 33.12           N  
ATOM   2133  CA  ASN A1607       6.849  34.376  19.933  1.00 33.65           C  
ATOM   2134  C   ASN A1607       7.708  35.369  19.152  1.00 33.97           C  
ATOM   2135  O   ASN A1607       7.370  36.558  19.059  1.00 34.50           O  
ATOM   2136  CB  ASN A1607       7.326  34.322  21.387  1.00 34.06           C  
ATOM   2137  CG  ASN A1607       6.215  33.967  22.345  1.00 34.58           C  
ATOM   2138  OD1 ASN A1607       5.028  34.039  21.995  1.00 36.22           O  
ATOM   2139  ND2 ASN A1607       6.588  33.579  23.564  1.00 35.20           N  
ATOM   2140  N   SER A1608       8.835  34.910  18.630  1.00 33.41           N  
ATOM   2141  CA  SER A1608       9.783  35.844  18.035  1.00 33.00           C  
ATOM   2142  C   SER A1608      10.159  35.372  16.639  1.00 31.86           C  
ATOM   2143  O   SER A1608      11.337  35.186  16.322  1.00 32.14           O  
ATOM   2144  CB  SER A1608      11.014  35.958  18.929  1.00 33.53           C  
ATOM   2145  OG  SER A1608      11.461  34.656  19.269  1.00 35.79           O  
ATOM   2146  N   LEU A1609       9.141  35.161  15.813  1.00 29.86           N  
ATOM   2147  CA  LEU A1609       9.350  34.713  14.450  1.00 28.16           C  
ATOM   2148  C   LEU A1609       9.811  35.864  13.551  1.00 27.29           C  
ATOM   2149  O   LEU A1609       9.371  37.005  13.720  1.00 27.65           O  
ATOM   2150  CB  LEU A1609       8.058  34.107  13.887  1.00 27.99           C  
ATOM   2151  CG  LEU A1609       7.596  32.774  14.470  1.00 27.34           C  
ATOM   2152  CD1 LEU A1609       6.112  32.523  14.155  1.00 25.37           C  
ATOM   2153  CD2 LEU A1609       8.458  31.650  13.941  1.00 28.52           C  
ATOM   2154  N   PRO A1610      10.674  35.558  12.569  1.00 26.58           N  
ATOM   2155  CA  PRO A1610      11.048  36.533  11.556  1.00 26.19           C  
ATOM   2156  C   PRO A1610       9.867  36.735  10.600  1.00 25.42           C  
ATOM   2157  O   PRO A1610       8.895  35.964  10.659  1.00 25.68           O  
ATOM   2158  CB  PRO A1610      12.207  35.844  10.835  1.00 26.05           C  
ATOM   2159  CG  PRO A1610      11.919  34.419  10.972  1.00 26.72           C  
ATOM   2160  CD  PRO A1610      11.319  34.255  12.335  1.00 27.16           C  
ATOM   2161  N   PRO A1611       9.925  37.766   9.734  1.00 25.18           N  
ATOM   2162  CA  PRO A1611       8.847  37.969   8.758  1.00 24.60           C  
ATOM   2163  C   PRO A1611       8.585  36.752   7.872  1.00 24.88           C  
ATOM   2164  O   PRO A1611       9.494  35.973   7.593  1.00 25.02           O  
ATOM   2165  CB  PRO A1611       9.366  39.133   7.905  1.00 24.73           C  
ATOM   2166  CG  PRO A1611      10.261  39.885   8.826  1.00 24.89           C  
ATOM   2167  CD  PRO A1611      10.951  38.827   9.636  1.00 25.04           C  
ATOM   2168  N   ILE A1612       7.335  36.592   7.459  1.00 24.01           N  
ATOM   2169  CA  ILE A1612       6.995  35.622   6.423  1.00 25.02           C  
ATOM   2170  C   ILE A1612       7.499  36.162   5.092  1.00 24.99           C  
ATOM   2171  O   ILE A1612       7.134  37.275   4.687  1.00 25.47           O  
ATOM   2172  CB  ILE A1612       5.475  35.404   6.285  1.00 25.40           C  
ATOM   2173  CG1 ILE A1612       4.798  35.061   7.618  1.00 26.94           C  
ATOM   2174  CG2 ILE A1612       5.168  34.358   5.197  1.00 23.49           C  
ATOM   2175  CD1 ILE A1612       5.142  33.808   8.177  1.00 30.32           C  
ATOM   2176  N   VAL A1613       8.360  35.386   4.439  1.00 25.21           N  
ATOM   2177  CA  VAL A1613       8.767  35.656   3.056  1.00 26.14           C  
ATOM   2178  C   VAL A1613       8.341  34.483   2.154  1.00 26.49           C  
ATOM   2179  O   VAL A1613       8.867  33.379   2.275  1.00 27.50           O  
ATOM   2180  CB  VAL A1613      10.291  35.872   2.937  1.00 26.40           C  
ATOM   2181  CG1 VAL A1613      10.658  36.225   1.502  1.00 27.65           C  
ATOM   2182  CG2 VAL A1613      10.768  36.963   3.890  1.00 27.11           C  
ATOM   2183  N   ASP A1614       7.377  34.725   1.271  1.00 26.82           N  
ATOM   2184  CA  ASP A1614       6.903  33.681   0.343  1.00 26.72           C  
ATOM   2185  C   ASP A1614       7.772  33.753  -0.914  1.00 26.49           C  
ATOM   2186  O   ASP A1614       7.783  34.777  -1.574  1.00 25.86           O  
ATOM   2187  CB  ASP A1614       5.445  33.944  -0.009  1.00 26.88           C  
ATOM   2188  CG  ASP A1614       4.821  32.817  -0.823  1.00 26.90           C  
ATOM   2189  OD1 ASP A1614       5.566  31.993  -1.378  1.00 26.45           O  
ATOM   2190  OD2 ASP A1614       3.588  32.765  -0.895  1.00 31.43           O1-
ATOM   2191  N   PRO A1615       8.501  32.669  -1.252  1.00 26.45           N  
ATOM   2192  CA  PRO A1615       9.408  32.689  -2.405  1.00 26.57           C  
ATOM   2193  C   PRO A1615       8.704  32.660  -3.772  1.00 26.24           C  
ATOM   2194  O   PRO A1615       9.339  32.962  -4.787  1.00 26.05           O  
ATOM   2195  CB  PRO A1615      10.226  31.411  -2.215  1.00 26.66           C  
ATOM   2196  CG  PRO A1615       9.301  30.494  -1.553  1.00 26.78           C  
ATOM   2197  CD  PRO A1615       8.514  31.351  -0.591  1.00 27.32           C  
ATOM   2198  N   ASP A1616       7.419  32.294  -3.792  1.00 25.80           N  
ATOM   2199  CA  ASP A1616       6.641  32.198  -5.024  1.00 25.76           C  
ATOM   2200  C   ASP A1616       6.062  33.549  -5.472  1.00 26.27           C  
ATOM   2201  O   ASP A1616       5.528  34.298  -4.661  1.00 26.68           O  
ATOM   2202  CB  ASP A1616       5.502  31.184  -4.858  1.00 24.58           C  
ATOM   2203  CG  ASP A1616       5.986  29.732  -4.868  1.00 24.51           C  
ATOM   2204  OD1 ASP A1616       7.035  29.458  -5.490  1.00 23.45           O  
ATOM   2205  OD2 ASP A1616       5.292  28.865  -4.272  1.00 21.35           O1-
ATOM   2206  N   PRO A1617       6.134  33.847  -6.776  1.00 27.05           N  
ATOM   2207  CA  PRO A1617       5.570  35.102  -7.286  1.00 27.24           C  
ATOM   2208  C   PRO A1617       4.047  35.070  -7.389  1.00 26.78           C  
ATOM   2209  O   PRO A1617       3.436  33.995  -7.371  1.00 27.02           O  
ATOM   2210  CB  PRO A1617       6.156  35.195  -8.708  1.00 27.80           C  
ATOM   2211  CG  PRO A1617       7.278  34.188  -8.735  1.00 28.60           C  
ATOM   2212  CD  PRO A1617       6.757  33.081  -7.863  1.00 27.75           C  
ATOM   2213  N   LEU A1618       3.441  36.249  -7.514  1.00 26.24           N  
ATOM   2214  CA  LEU A1618       2.030  36.305  -7.886  1.00 24.82           C  
ATOM   2215  C   LEU A1618       1.810  35.666  -9.267  1.00 24.30           C  
ATOM   2216  O   LEU A1618       2.686  35.700 -10.148  1.00 23.00           O  
ATOM   2217  CB  LEU A1618       1.508  37.740  -7.859  1.00 25.76           C  
ATOM   2218  CG  LEU A1618       1.572  38.452  -6.501  1.00 25.93           C  
ATOM   2219  CD1 LEU A1618       1.214  39.911  -6.633  1.00 28.11           C  
ATOM   2220  CD2 LEU A1618       0.640  37.728  -5.530  1.00 28.89           C  
ATOM   2221  N   ILE A1619       0.638  35.070  -9.432  1.00 22.89           N  
ATOM   2222  CA  ILE A1619       0.273  34.415 -10.681  1.00 23.63           C  
ATOM   2223  C   ILE A1619      -1.079  34.956 -11.082  1.00 23.85           C  
ATOM   2224  O   ILE A1619      -2.113  34.518 -10.562  1.00 23.58           O  
ATOM   2225  CB  ILE A1619       0.186  32.853 -10.551  1.00 23.25           C  
ATOM   2226  CG1 ILE A1619       1.460  32.257  -9.957  1.00 24.76           C  
ATOM   2227  CG2 ILE A1619      -0.149  32.209 -11.932  1.00 24.51           C  
ATOM   2228  CD1 ILE A1619       1.247  30.842  -9.451  1.00 24.37           C  
ATOM   2229  N   PRO A1620      -1.084  35.934 -12.005  1.00 24.37           N  
ATOM   2230  CA  PRO A1620      -2.360  36.432 -12.485  1.00 25.05           C  
ATOM   2231  C   PRO A1620      -3.039  35.325 -13.287  1.00 25.63           C  
ATOM   2232  O   PRO A1620      -2.400  34.659 -14.110  1.00 27.17           O  
ATOM   2233  CB  PRO A1620      -1.966  37.605 -13.383  1.00 25.49           C  
ATOM   2234  CG  PRO A1620      -0.557  37.359 -13.767  1.00 25.50           C  
ATOM   2235  CD  PRO A1620       0.065  36.604 -12.644  1.00 24.80           C  
ATOM   2236  N   CYS A1621      -4.300  35.064 -12.987  1.00 25.27           N  
ATOM   2237  CA  CYS A1621      -5.078  34.129 -13.768  1.00 24.05           C  
ATOM   2238  C   CYS A1621      -6.517  34.428 -13.450  1.00 23.89           C  
ATOM   2239  O   CYS A1621      -7.014  34.056 -12.387  1.00 23.63           O  
ATOM   2240  CB  CYS A1621      -4.724  32.678 -13.396  1.00 24.41           C  
ATOM   2241  SG  CYS A1621      -5.815  31.434 -14.123  1.00 26.44           S  
ATOM   2242  N   ASP A1622      -7.206  35.088 -14.371  1.00 23.46           N  
ATOM   2243  CA  ASP A1622      -8.595  35.455 -14.106  1.00 23.77           C  
ATOM   2244  C   ASP A1622      -9.520  34.248 -13.986  1.00 23.02           C  
ATOM   2245  O   ASP A1622     -10.471  34.271 -13.203  1.00 22.86           O  
ATOM   2246  CB  ASP A1622      -9.097  36.462 -15.136  1.00 24.68           C  
ATOM   2247  CG  ASP A1622      -8.401  37.819 -15.003  1.00 26.83           C  
ATOM   2248  OD1 ASP A1622      -8.010  38.220 -13.873  1.00 31.71           O  
ATOM   2249  OD2 ASP A1622      -8.235  38.481 -16.030  1.00 31.23           O1-
ATOM   2250  N   LEU A1623      -9.198  33.176 -14.714  1.00 21.68           N  
ATOM   2251  CA  LEU A1623     -10.018  31.972 -14.695  1.00 21.69           C  
ATOM   2252  C   LEU A1623     -10.161  31.383 -13.289  1.00 21.88           C  
ATOM   2253  O   LEU A1623     -11.205  30.833 -12.925  1.00 21.76           O  
ATOM   2254  CB  LEU A1623      -9.467  30.942 -15.679  1.00 21.29           C  
ATOM   2255  CG  LEU A1623     -10.265  29.647 -15.769  1.00 22.38           C  
ATOM   2256  CD1 LEU A1623     -11.726  29.889 -16.191  1.00 21.19           C  
ATOM   2257  CD2 LEU A1623      -9.534  28.711 -16.730  1.00 22.53           C  
ATOM   2258  N   MET A1624      -9.114  31.557 -12.487  1.00 22.00           N  
ATOM   2259  CA  MET A1624      -9.014  30.897 -11.188  1.00 23.00           C  
ATOM   2260  C   MET A1624      -8.958  31.915 -10.042  1.00 23.02           C  
ATOM   2261  O   MET A1624      -8.596  31.581  -8.901  1.00 22.34           O  
ATOM   2262  CB  MET A1624      -7.795  29.980 -11.190  1.00 22.95           C  
ATOM   2263  CG  MET A1624      -7.947  28.822 -12.174  1.00 24.25           C  
ATOM   2264  SD  MET A1624      -9.458  27.879 -11.788  1.00 27.43           S  
ATOM   2265  CE  MET A1624      -9.375  26.629 -13.070  1.00 27.06           C  
ATOM   2266  N   ASP A1625      -9.347  33.155 -10.338  1.00 23.21           N  
ATOM   2267  CA  ASP A1625      -9.441  34.183  -9.308  1.00 25.17           C  
ATOM   2268  C   ASP A1625     -10.741  33.968  -8.546  1.00 25.20           C  
ATOM   2269  O   ASP A1625     -11.773  34.527  -8.905  1.00 26.61           O  
ATOM   2270  CB  ASP A1625      -9.382  35.586  -9.916  1.00 25.05           C  
ATOM   2271  CG  ASP A1625      -9.301  36.690  -8.856  1.00 27.09           C  
ATOM   2272  OD1 ASP A1625      -9.425  36.399  -7.635  1.00 30.10           O  
ATOM   2273  OD2 ASP A1625      -9.087  37.857  -9.245  1.00 28.21           O1-
ATOM   2274  N   GLY A1626     -10.672  33.141  -7.500  1.00 26.00           N  
ATOM   2275  CA  GLY A1626     -11.885  32.681  -6.824  1.00 26.24           C  
ATOM   2276  C   GLY A1626     -12.530  31.589  -7.671  1.00 26.25           C  
ATOM   2277  O   GLY A1626     -11.959  31.167  -8.694  1.00 26.77           O  
ATOM   2278  N   ARG A1627     -13.724  31.158  -7.272  1.00 24.93           N  
ATOM   2279  CA  ARG A1627     -14.321  29.960  -7.854  1.00 24.11           C  
ATOM   2280  C   ARG A1627     -15.365  30.218  -8.936  1.00 22.97           C  
ATOM   2281  O   ARG A1627     -15.728  29.308  -9.709  1.00 21.55           O  
ATOM   2282  CB  ARG A1627     -14.917  29.099  -6.745  1.00 24.97           C  
ATOM   2283  CG  ARG A1627     -16.114  29.745  -6.138  1.00 26.81           C  
ATOM   2284  CD  ARG A1627     -16.531  28.979  -4.929  1.00 32.88           C  
ATOM   2285  NE  ARG A1627     -17.803  29.495  -4.462  1.00 34.22           N  
ATOM   2286  CZ  ARG A1627     -18.985  28.967  -4.757  1.00 34.64           C  
ATOM   2287  NH1 ARG A1627     -19.067  27.883  -5.514  1.00 33.00           N1+
ATOM   2288  NH2 ARG A1627     -20.090  29.537  -4.276  1.00 34.51           N  
ATOM   2289  N   ASP A1628     -15.852  31.452  -9.013  1.00 23.25           N  
ATOM   2290  CA  ASP A1628     -16.959  31.743  -9.918  1.00 23.78           C  
ATOM   2291  C   ASP A1628     -16.603  31.562 -11.396  1.00 23.19           C  
ATOM   2292  O   ASP A1628     -17.388  31.002 -12.145  1.00 21.49           O  
ATOM   2293  CB  ASP A1628     -17.507  33.158  -9.694  1.00 24.92           C  
ATOM   2294  CG  ASP A1628     -18.050  33.363  -8.284  1.00 28.86           C  
ATOM   2295  OD1 ASP A1628     -18.384  32.371  -7.600  1.00 34.91           O  
ATOM   2296  OD2 ASP A1628     -18.157  34.532  -7.863  1.00 35.80           O1-
ATOM   2297  N   ALA A1629     -15.429  32.043 -11.812  1.00 22.98           N  
ATOM   2298  CA  ALA A1629     -15.110  32.077 -13.248  1.00 22.04           C  
ATOM   2299  C   ALA A1629     -14.982  30.696 -13.867  1.00 21.61           C  
ATOM   2300  O   ALA A1629     -15.353  30.502 -15.025  1.00 21.15           O  
ATOM   2301  CB  ALA A1629     -13.862  32.901 -13.516  1.00 22.13           C  
ATOM   2302  N   PHE A1630     -14.448  29.728 -13.107  1.00 20.45           N  
ATOM   2303  CA  PHE A1630     -14.309  28.374 -13.609  1.00 21.19           C  
ATOM   2304  C   PHE A1630     -15.659  27.649 -13.655  1.00 20.50           C  
ATOM   2305  O   PHE A1630     -15.927  26.934 -14.610  1.00 20.95           O  
ATOM   2306  CB  PHE A1630     -13.287  27.621 -12.753  1.00 20.88           C  
ATOM   2307  CG  PHE A1630     -13.022  26.198 -13.175  1.00 22.64           C  
ATOM   2308  CD1 PHE A1630     -12.919  25.832 -14.517  1.00 25.49           C  
ATOM   2309  CD2 PHE A1630     -12.800  25.238 -12.195  1.00 24.17           C  
ATOM   2310  CE1 PHE A1630     -12.641  24.493 -14.877  1.00 28.54           C  
ATOM   2311  CE2 PHE A1630     -12.516  23.910 -12.543  1.00 26.86           C  
ATOM   2312  CZ  PHE A1630     -12.444  23.546 -13.885  1.00 25.84           C  
ATOM   2313  N   LEU A1631     -16.503  27.832 -12.640  1.00 20.61           N  
ATOM   2314  CA  LEU A1631     -17.862  27.284 -12.735  1.00 20.94           C  
ATOM   2315  C   LEU A1631     -18.589  27.823 -13.960  1.00 21.61           C  
ATOM   2316  O   LEU A1631     -19.301  27.086 -14.646  1.00 21.86           O  
ATOM   2317  CB  LEU A1631     -18.667  27.601 -11.491  1.00 21.43           C  
ATOM   2318  CG  LEU A1631     -18.281  26.794 -10.257  1.00 21.64           C  
ATOM   2319  CD1 LEU A1631     -18.868  27.455  -9.017  1.00 21.82           C  
ATOM   2320  CD2 LEU A1631     -18.753  25.363 -10.431  1.00 22.57           C  
ATOM   2321  N   THR A1632     -18.439  29.121 -14.232  1.00 20.60           N  
ATOM   2322  CA  THR A1632     -19.112  29.721 -15.389  1.00 21.90           C  
ATOM   2323  C   THR A1632     -18.583  29.176 -16.712  1.00 21.58           C  
ATOM   2324  O   THR A1632     -19.373  28.881 -17.621  1.00 22.75           O  
ATOM   2325  CB  THR A1632     -18.997  31.238 -15.358  1.00 21.23           C  
ATOM   2326  OG1 THR A1632     -19.623  31.717 -14.166  1.00 23.36           O  
ATOM   2327  CG2 THR A1632     -19.679  31.868 -16.579  1.00 22.60           C  
ATOM   2328  N   LEU A1633     -17.264  29.059 -16.837  1.00 22.87           N  
ATOM   2329  CA  LEU A1633     -16.647  28.441 -18.017  1.00 23.82           C  
ATOM   2330  C   LEU A1633     -17.208  27.036 -18.246  1.00 23.48           C  
ATOM   2331  O   LEU A1633     -17.610  26.701 -19.345  1.00 23.04           O  
ATOM   2332  CB  LEU A1633     -15.114  28.380 -17.895  1.00 24.63           C  
ATOM   2333  CG  LEU A1633     -14.337  27.777 -19.086  1.00 24.48           C  
ATOM   2334  CD1 LEU A1633     -14.364  28.730 -20.245  1.00 29.40           C  
ATOM   2335  CD2 LEU A1633     -12.895  27.447 -18.745  1.00 27.36           C  
ATOM   2336  N   ALA A1634     -17.267  26.235 -17.184  1.00 22.95           N  
ATOM   2337  CA  ALA A1634     -17.733  24.863 -17.307  1.00 23.26           C  
ATOM   2338  C   ALA A1634     -19.216  24.809 -17.700  1.00 23.51           C  
ATOM   2339  O   ALA A1634     -19.613  24.012 -18.565  1.00 23.69           O  
ATOM   2340  CB  ALA A1634     -17.488  24.105 -15.995  1.00 23.25           C  
ATOM   2341  N   ARG A1635     -20.027  25.644 -17.059  1.00 24.19           N  
ATOM   2342  CA  ARG A1635     -21.454  25.720 -17.376  1.00 25.91           C  
ATOM   2343  C   ARG A1635     -21.677  26.115 -18.830  1.00 26.52           C  
ATOM   2344  O   ARG A1635     -22.454  25.479 -19.555  1.00 26.82           O  
ATOM   2345  CB  ARG A1635     -22.170  26.706 -16.455  1.00 26.49           C  
ATOM   2346  CG  ARG A1635     -22.359  26.179 -15.061  1.00 29.57           C  
ATOM   2347  CD  ARG A1635     -22.700  27.299 -14.087  1.00 35.45           C  
ATOM   2348  NE  ARG A1635     -22.777  26.789 -12.721  1.00 38.93           N  
ATOM   2349  CZ  ARG A1635     -22.445  27.490 -11.644  1.00 40.55           C  
ATOM   2350  NH1 ARG A1635     -21.997  28.735 -11.781  1.00 42.38           N1+
ATOM   2351  NH2 ARG A1635     -22.552  26.945 -10.436  1.00 40.36           N  
ATOM   2352  N   ASP A1636     -20.973  27.149 -19.269  1.00 26.58           N  
ATOM   2353  CA  ASP A1636     -21.191  27.705 -20.600  1.00 27.66           C  
ATOM   2354  C   ASP A1636     -20.682  26.820 -21.725  1.00 27.48           C  
ATOM   2355  O   ASP A1636     -21.236  26.839 -22.828  1.00 27.15           O  
ATOM   2356  CB  ASP A1636     -20.578  29.101 -20.688  1.00 28.41           C  
ATOM   2357  CG  ASP A1636     -21.411  30.154 -19.947  1.00 31.58           C  
ATOM   2358  OD1 ASP A1636     -22.590  29.875 -19.616  1.00 35.15           O  
ATOM   2359  OD2 ASP A1636     -20.885  31.263 -19.693  1.00 33.33           O1-
ATOM   2360  N   ARG A1637     -19.636  26.044 -21.449  1.00 27.53           N  
ATOM   2361  CA  ARG A1637     -19.029  25.178 -22.455  1.00 28.39           C  
ATOM   2362  C   ARG A1637     -19.485  23.725 -22.312  1.00 28.62           C  
ATOM   2363  O   ARG A1637     -18.935  22.832 -22.961  1.00 28.38           O  
ATOM   2364  CB  ARG A1637     -17.510  25.273 -22.394  1.00 28.51           C  
ATOM   2365  CG  ARG A1637     -17.006  26.692 -22.561  1.00 32.39           C  
ATOM   2366  CD  ARG A1637     -15.698  26.820 -23.328  1.00 37.18           C  
ATOM   2367  NE  ARG A1637     -14.975  25.558 -23.487  1.00 42.11           N  
ATOM   2368  CZ  ARG A1637     -13.646  25.449 -23.515  1.00 40.70           C  
ATOM   2369  NH1 ARG A1637     -12.871  26.521 -23.365  1.00 42.64           N1+
ATOM   2370  NH2 ARG A1637     -13.098  24.264 -23.699  1.00 40.92           N  
ATOM   2371  N   HIS A1638     -20.499  23.508 -21.476  1.00 29.44           N  
ATOM   2372  CA  HIS A1638     -21.118  22.181 -21.284  1.00 30.95           C  
ATOM   2373  C   HIS A1638     -20.090  21.129 -20.870  1.00 30.85           C  
ATOM   2374  O   HIS A1638     -20.106  19.991 -21.369  1.00 32.27           O  
ATOM   2375  CB  HIS A1638     -21.870  21.736 -22.547  1.00 31.74           C  
ATOM   2376  CG  HIS A1638     -22.871  22.734 -23.040  1.00 34.93           C  
ATOM   2377  ND1 HIS A1638     -24.054  22.993 -22.380  1.00 37.81           N  
ATOM   2378  CD2 HIS A1638     -22.867  23.533 -24.135  1.00 37.97           C  
ATOM   2379  CE1 HIS A1638     -24.734  23.911 -23.044  1.00 39.19           C  
ATOM   2380  NE2 HIS A1638     -24.038  24.253 -24.115  1.00 39.51           N  
ATOM   2381  N   LEU A1639     -19.190  21.519 -19.973  1.00 29.20           N  
ATOM   2382  CA  LEU A1639     -18.198  20.615 -19.425  1.00 28.85           C  
ATOM   2383  C   LEU A1639     -18.863  20.073 -18.177  1.00 27.60           C  
ATOM   2384  O   LEU A1639     -19.756  20.728 -17.614  1.00 28.95           O  
ATOM   2385  CB  LEU A1639     -16.886  21.345 -19.108  1.00 28.84           C  
ATOM   2386  CG  LEU A1639     -16.246  22.127 -20.282  1.00 30.71           C  
ATOM   2387  CD1 LEU A1639     -15.014  22.897 -19.839  1.00 34.08           C  
ATOM   2388  CD2 LEU A1639     -15.937  21.241 -21.467  1.00 33.27           C  
ATOM   2389  N   GLU A1640     -18.494  18.870 -17.786  1.00 23.74           N  
ATOM   2390  CA  GLU A1640     -18.996  18.317 -16.536  1.00 21.59           C  
ATOM   2391  C   GLU A1640     -17.883  17.476 -15.971  1.00 20.61           C  
ATOM   2392  O   GLU A1640     -16.996  17.041 -16.718  1.00 20.28           O  
ATOM   2393  CB  GLU A1640     -20.187  17.400 -16.778  1.00 22.25           C  
ATOM   2394  CG  GLU A1640     -21.417  18.078 -17.375  1.00 23.84           C  
ATOM   2395  CD  GLU A1640     -22.592  17.140 -17.454  1.00 29.62           C  
ATOM   2396  OE1 GLU A1640     -22.508  15.990 -16.943  1.00 30.88           O  
ATOM   2397  OE2 GLU A1640     -23.632  17.568 -17.999  1.00 30.72           O1-
ATOM   2398  N   PHE A1641     -17.931  17.280 -14.655  1.00 18.35           N  
ATOM   2399  CA  PHE A1641     -17.012  16.382 -13.977  1.00 18.42           C  
ATOM   2400  C   PHE A1641     -17.760  15.141 -13.479  1.00 18.42           C  
ATOM   2401  O   PHE A1641     -17.462  14.623 -12.413  1.00 19.69           O  
ATOM   2402  CB  PHE A1641     -16.309  17.169 -12.861  1.00 18.32           C  
ATOM   2403  CG  PHE A1641     -15.283  18.102 -13.394  1.00 19.12           C  
ATOM   2404  CD1 PHE A1641     -13.954  17.673 -13.557  1.00 21.02           C  
ATOM   2405  CD2 PHE A1641     -15.629  19.409 -13.784  1.00 20.36           C  
ATOM   2406  CE1 PHE A1641     -12.991  18.533 -14.082  1.00 20.98           C  
ATOM   2407  CE2 PHE A1641     -14.681  20.261 -14.317  1.00 21.17           C  
ATOM   2408  CZ  PHE A1641     -13.357  19.834 -14.460  1.00 20.10           C  
ATOM   2409  N   SER A1642     -18.723  14.682 -14.281  1.00 18.25           N  
ATOM   2410  CA  SER A1642     -19.776  13.754 -13.826  1.00 19.21           C  
ATOM   2411  C   SER A1642     -19.462  12.261 -14.033  1.00 19.37           C  
ATOM   2412  O   SER A1642     -20.191  11.381 -13.524  1.00 19.30           O  
ATOM   2413  CB  SER A1642     -21.123  14.103 -14.482  1.00 19.75           C  
ATOM   2414  OG  SER A1642     -21.025  14.071 -15.908  1.00 19.93           O  
ATOM   2415  N   SER A1643     -18.416  11.987 -14.812  1.00 18.46           N  
ATOM   2416  CA  SER A1643     -17.922  10.605 -15.025  1.00 16.82           C  
ATOM   2417  C   SER A1643     -16.423  10.690 -15.237  1.00 17.22           C  
ATOM   2418  O   SER A1643     -15.907  11.765 -15.492  1.00 17.34           O  
ATOM   2419  CB  SER A1643     -18.600   9.979 -16.254  1.00 17.31           C  
ATOM   2420  OG  SER A1643     -18.062  10.502 -17.476  1.00 17.28           O  
ATOM   2421  N   LEU A1644     -15.714   9.570 -15.138  1.00 16.81           N  
ATOM   2422  CA  LEU A1644     -14.246   9.647 -15.292  1.00 17.39           C  
ATOM   2423  C   LEU A1644     -13.896  10.265 -16.646  1.00 17.15           C  
ATOM   2424  O   LEU A1644     -13.110  11.206 -16.706  1.00 18.17           O  
ATOM   2425  CB  LEU A1644     -13.628   8.247 -15.153  1.00 16.93           C  
ATOM   2426  CG  LEU A1644     -12.137   8.174 -15.545  1.00 17.11           C  
ATOM   2427  CD1 LEU A1644     -11.283   9.095 -14.645  1.00 20.73           C  
ATOM   2428  CD2 LEU A1644     -11.664   6.724 -15.450  1.00 18.86           C  
ATOM   2429  N   ARG A1645     -14.490   9.739 -17.723  1.00 17.85           N  
ATOM   2430  CA  ARG A1645     -14.132  10.189 -19.076  1.00 17.84           C  
ATOM   2431  C   ARG A1645     -14.536  11.658 -19.275  1.00 17.76           C  
ATOM   2432  O   ARG A1645     -13.800  12.440 -19.892  1.00 16.73           O  
ATOM   2433  CB  ARG A1645     -14.737   9.264 -20.131  1.00 19.23           C  
ATOM   2434  CG  ARG A1645     -14.249   7.813 -20.020  1.00 19.27           C  
ATOM   2435  CD  ARG A1645     -15.107   6.851 -20.938  1.00 21.38           C  
ATOM   2436  NE  ARG A1645     -15.060   7.317 -22.283  1.00 28.98           N  
ATOM   2437  CZ  ARG A1645     -16.042   7.336 -23.156  1.00 23.94           C  
ATOM   2438  NH1 ARG A1645     -17.297   6.872 -22.888  1.00 21.63           N1+
ATOM   2439  NH2 ARG A1645     -15.731   7.817 -24.336  1.00 26.92           N  
ATOM   2440  N   ARG A1646     -15.701  12.034 -18.760  1.00 17.01           N  
ATOM   2441  CA  ARG A1646     -16.131  13.449 -18.864  1.00 18.02           C  
ATOM   2442  C   ARG A1646     -15.232  14.377 -18.093  1.00 17.98           C  
ATOM   2443  O   ARG A1646     -14.853  15.439 -18.585  1.00 18.08           O  
ATOM   2444  CB  ARG A1646     -17.572  13.640 -18.379  1.00 19.19           C  
ATOM   2445  CG  ARG A1646     -18.582  13.085 -19.380  1.00 21.64           C  
ATOM   2446  CD  ARG A1646     -19.895  13.847 -19.321  1.00 27.50           C  
ATOM   2447  NE  ARG A1646     -19.739  15.206 -19.859  1.00 29.81           N  
ATOM   2448  CZ  ARG A1646     -20.732  15.956 -20.338  1.00 31.13           C  
ATOM   2449  NH1 ARG A1646     -21.969  15.479 -20.368  1.00 28.20           N1+
ATOM   2450  NH2 ARG A1646     -20.479  17.183 -20.793  1.00 30.87           N  
ATOM   2451  N   ALA A1647     -14.871  13.971 -16.885  1.00 17.15           N  
ATOM   2452  CA  ALA A1647     -13.908  14.714 -16.064  1.00 17.72           C  
ATOM   2453  C   ALA A1647     -12.558  14.852 -16.747  1.00 18.56           C  
ATOM   2454  O   ALA A1647     -11.968  15.916 -16.694  1.00 19.37           O  
ATOM   2455  CB  ALA A1647     -13.743  14.054 -14.685  1.00 18.44           C  
ATOM   2456  N   GLN A1648     -12.085  13.795 -17.413  1.00 18.45           N  
ATOM   2457  CA  GLN A1648     -10.802  13.893 -18.142  1.00 19.01           C  
ATOM   2458  C   GLN A1648     -10.892  14.874 -19.326  1.00 18.74           C  
ATOM   2459  O   GLN A1648      -9.955  15.660 -19.591  1.00 20.23           O  
ATOM   2460  CB  GLN A1648     -10.389  12.523 -18.625  1.00 19.61           C  
ATOM   2461  CG  GLN A1648      -9.798  11.687 -17.490  1.00 19.05           C  
ATOM   2462  CD  GLN A1648      -9.618  10.247 -17.881  1.00 22.39           C  
ATOM   2463  OE1 GLN A1648     -10.382   9.710 -18.668  1.00 25.69           O  
ATOM   2464  NE2 GLN A1648      -8.577   9.616 -17.345  1.00 25.20           N  
ATOM   2465  N   TRP A1649     -12.018  14.845 -20.020  1.00 18.43           N  
ATOM   2466  CA  TRP A1649     -12.254  15.769 -21.132  1.00 18.66           C  
ATOM   2467  C   TRP A1649     -12.260  17.198 -20.620  1.00 18.52           C  
ATOM   2468  O   TRP A1649     -11.564  18.074 -21.170  1.00 18.39           O  
ATOM   2469  CB  TRP A1649     -13.582  15.487 -21.822  1.00 20.70           C  
ATOM   2470  CG  TRP A1649     -13.779  16.420 -22.970  1.00 22.19           C  
ATOM   2471  CD1 TRP A1649     -14.585  17.536 -23.008  1.00 24.19           C  
ATOM   2472  CD2 TRP A1649     -13.125  16.348 -24.237  1.00 24.99           C  
ATOM   2473  NE1 TRP A1649     -14.478  18.142 -24.234  1.00 26.49           N  
ATOM   2474  CE2 TRP A1649     -13.590  17.444 -25.009  1.00 25.10           C  
ATOM   2475  CE3 TRP A1649     -12.184  15.461 -24.799  1.00 26.30           C  
ATOM   2476  CZ2 TRP A1649     -13.147  17.683 -26.321  1.00 26.43           C  
ATOM   2477  CZ3 TRP A1649     -11.752  15.691 -26.122  1.00 27.47           C  
ATOM   2478  CH2 TRP A1649     -12.236  16.798 -26.860  1.00 25.51           C  
ATOM   2479  N   SER A1650     -13.023  17.426 -19.557  1.00 17.10           N  
ATOM   2480  CA  SER A1650     -13.113  18.765 -18.955  1.00 17.80           C  
ATOM   2481  C   SER A1650     -11.750  19.233 -18.422  1.00 18.10           C  
ATOM   2482  O   SER A1650     -11.418  20.429 -18.542  1.00 19.10           O  
ATOM   2483  CB  SER A1650     -14.190  18.786 -17.857  1.00 17.77           C  
ATOM   2484  OG  SER A1650     -15.462  18.457 -18.401  1.00 18.04           O  
ATOM   2485  N   THR A1651     -10.961  18.303 -17.863  1.00 18.21           N  
ATOM   2486  CA  THR A1651      -9.599  18.614 -17.408  1.00 18.69           C  
ATOM   2487  C   THR A1651      -8.767  19.115 -18.587  1.00 18.62           C  
ATOM   2488  O   THR A1651      -8.063  20.128 -18.477  1.00 18.77           O  
ATOM   2489  CB  THR A1651      -8.933  17.389 -16.737  1.00 18.94           C  
ATOM   2490  OG1 THR A1651      -9.644  17.062 -15.526  1.00 19.18           O  
ATOM   2491  CG2 THR A1651      -7.469  17.684 -16.376  1.00 20.89           C  
ATOM   2492  N   GLY A1652      -8.883  18.418 -19.723  1.00 17.98           N  
ATOM   2493  CA  GLY A1652      -8.176  18.806 -20.947  1.00 19.44           C  
ATOM   2494  C   GLY A1652      -8.547  20.212 -21.365  1.00 19.98           C  
ATOM   2495  O   GLY A1652      -7.677  21.029 -21.674  1.00 20.04           O  
ATOM   2496  N   CYS A1653      -9.847  20.500 -21.346  1.00 20.40           N  
ATOM   2497  CA  CYS A1653     -10.337  21.835 -21.707  1.00 21.11           C  
ATOM   2498  C   CYS A1653      -9.862  22.900 -20.717  1.00 20.98           C  
ATOM   2499  O   CYS A1653      -9.499  24.020 -21.115  1.00 20.25           O  
ATOM   2500  CB  CYS A1653     -11.855  21.836 -21.770  1.00 21.28           C  
ATOM   2501  SG  CYS A1653     -12.474  20.838 -23.112  1.00 24.81           S  
ATOM   2502  N   MET A1654      -9.863  22.564 -19.433  1.00 20.89           N  
ATOM   2503  CA  MET A1654      -9.399  23.477 -18.390  1.00 23.57           C  
ATOM   2504  C   MET A1654      -7.924  23.825 -18.626  1.00 21.61           C  
ATOM   2505  O   MET A1654      -7.523  24.986 -18.556  1.00 21.13           O  
ATOM   2506  CB  MET A1654      -9.597  22.829 -17.014  1.00 22.96           C  
ATOM   2507  CG  MET A1654      -9.011  23.566 -15.824  1.00 28.67           C  
ATOM   2508  SD  MET A1654      -8.832  22.362 -14.469  1.00 34.03           S  
ATOM   2509  CE  MET A1654      -7.658  21.227 -15.165  1.00 38.39           C  
ATOM   2510  N   LEU A1655      -7.127  22.809 -18.937  1.00 20.28           N  
ATOM   2511  CA  LEU A1655      -5.707  22.991 -19.153  1.00 19.36           C  
ATOM   2512  C   LEU A1655      -5.376  23.857 -20.372  1.00 19.08           C  
ATOM   2513  O   LEU A1655      -4.456  24.673 -20.319  1.00 18.58           O  
ATOM   2514  CB  LEU A1655      -5.004  21.635 -19.234  1.00 19.73           C  
ATOM   2515  CG  LEU A1655      -4.930  20.950 -17.877  1.00 17.49           C  
ATOM   2516  CD1 LEU A1655      -4.546  19.486 -18.079  1.00 19.30           C  
ATOM   2517  CD2 LEU A1655      -3.921  21.653 -16.965  1.00 19.42           C  
ATOM   2518  N   VAL A1656      -6.111  23.671 -21.464  1.00 18.72           N  
ATOM   2519  CA  VAL A1656      -5.934  24.507 -22.651  1.00 19.74           C  
ATOM   2520  C   VAL A1656      -6.192  25.977 -22.278  1.00 19.69           C  
ATOM   2521  O   VAL A1656      -5.460  26.897 -22.705  1.00 19.93           O  
ATOM   2522  CB  VAL A1656      -6.834  24.056 -23.828  1.00 19.42           C  
ATOM   2523  CG1 VAL A1656      -6.861  25.109 -24.926  1.00 20.30           C  
ATOM   2524  CG2 VAL A1656      -6.340  22.732 -24.394  1.00 20.32           C  
ATOM   2525  N   GLU A1657      -7.221  26.202 -21.459  1.00 19.73           N  
ATOM   2526  CA  GLU A1657      -7.594  27.574 -21.130  1.00 20.26           C  
ATOM   2527  C   GLU A1657      -6.547  28.152 -20.184  1.00 20.25           C  
ATOM   2528  O   GLU A1657      -6.146  29.311 -20.351  1.00 20.68           O  
ATOM   2529  CB  GLU A1657      -9.008  27.629 -20.546  1.00 21.31           C  
ATOM   2530  CG  GLU A1657      -9.525  29.028 -20.219  1.00 24.87           C  
ATOM   2531  CD  GLU A1657      -9.896  29.863 -21.423  1.00 29.70           C  
ATOM   2532  OE1 GLU A1657      -9.933  29.339 -22.572  1.00 31.71           O  
ATOM   2533  OE2 GLU A1657     -10.159  31.071 -21.191  1.00 31.79           O1-
ATOM   2534  N   LEU A1658      -6.075  27.359 -19.220  1.00 19.91           N  
ATOM   2535  CA  LEU A1658      -5.041  27.847 -18.290  1.00 20.84           C  
ATOM   2536  C   LEU A1658      -3.761  28.232 -19.032  1.00 21.84           C  
ATOM   2537  O   LEU A1658      -3.181  29.308 -18.789  1.00 23.03           O  
ATOM   2538  CB  LEU A1658      -4.743  26.838 -17.178  1.00 21.24           C  
ATOM   2539  CG  LEU A1658      -5.811  26.689 -16.102  1.00 20.29           C  
ATOM   2540  CD1 LEU A1658      -5.467  25.475 -15.234  1.00 21.20           C  
ATOM   2541  CD2 LEU A1658      -5.929  27.935 -15.234  1.00 23.72           C  
ATOM   2542  N   HIS A1659      -3.336  27.368 -19.943  1.00 21.38           N  
ATOM   2543  CA  HIS A1659      -2.137  27.623 -20.728  1.00 22.24           C  
ATOM   2544  C   HIS A1659      -2.304  28.825 -21.657  1.00 23.67           C  
ATOM   2545  O   HIS A1659      -1.405  29.665 -21.778  1.00 24.38           O  
ATOM   2546  CB  HIS A1659      -1.761  26.393 -21.540  1.00 21.43           C  
ATOM   2547  CG  HIS A1659      -1.031  25.340 -20.755  1.00 21.66           C  
ATOM   2548  ND1 HIS A1659       0.300  25.457 -20.410  1.00 21.71           N  
ATOM   2549  CD2 HIS A1659      -1.437  24.135 -20.288  1.00 20.19           C  
ATOM   2550  CE1 HIS A1659       0.678  24.372 -19.758  1.00 21.00           C  
ATOM   2551  NE2 HIS A1659      -0.354  23.550 -19.679  1.00 20.23           N  
ATOM   2552  N   THR A1660      -3.456  28.915 -22.304  1.00 24.89           N  
ATOM   2553  CA  THR A1660      -3.634  29.986 -23.296  1.00 27.52           C  
ATOM   2554  C   THR A1660      -3.880  31.371 -22.652  1.00 28.14           C  
ATOM   2555  O   THR A1660      -3.438  32.391 -23.187  1.00 28.43           O  
ATOM   2556  CB  THR A1660      -4.591  29.548 -24.445  1.00 27.92           C  
ATOM   2557  OG1 THR A1660      -5.855  29.170 -23.925  1.00 30.50           O  
ATOM   2558  CG2 THR A1660      -4.028  28.328 -25.153  1.00 28.13           C  
ATOM   2559  N   GLN A1661      -4.505  31.405 -21.474  1.00 30.35           N  
ATOM   2560  CA  GLN A1661      -4.572  32.641 -20.661  1.00 32.45           C  
ATOM   2561  C   GLN A1661      -3.206  33.130 -20.173  1.00 33.50           C  
ATOM   2562  O   GLN A1661      -2.980  34.347 -20.046  1.00 33.20           O  
ATOM   2563  CB  GLN A1661      -5.495  32.470 -19.449  1.00 32.81           C  
ATOM   2564  CG  GLN A1661      -6.959  32.704 -19.758  1.00 33.60           C  
ATOM   2565  CD  GLN A1661      -7.826  32.894 -18.513  1.00 34.46           C  
ATOM   2566  OE1 GLN A1661      -7.336  33.163 -17.396  1.00 34.43           O  
ATOM   2567  NE2 GLN A1661      -9.133  32.740 -18.703  1.00 34.87           N  
ATOM   2568  N   SER A1662      -2.306  32.184 -19.912  1.00 34.80           N  
ATOM   2569  CA  SER A1662      -0.977  32.456 -19.353  1.00 36.95           C  
ATOM   2570  C   SER A1662       0.078  32.881 -20.361  1.00 37.99           C  
ATOM   2571  O   SER A1662       1.119  33.426 -19.977  1.00 38.17           O  
ATOM   2572  CB  SER A1662      -0.454  31.225 -18.611  1.00 36.89           C  
ATOM   2573  OG  SER A1662      -0.894  31.229 -17.268  1.00 39.29           O  
ATOM   2574  N   GLN A1663      -0.178  32.617 -21.638  1.00 39.30           N  
ATOM   2575  CA  GLN A1663       0.812  32.846 -22.688  1.00 40.63           C  
ATOM   2576  C   GLN A1663       1.249  34.313 -22.797  1.00 41.87           C  
ATOM   2577  O   GLN A1663       0.469  35.240 -22.521  1.00 42.23           O  
ATOM   2578  CB  GLN A1663       0.273  32.364 -24.035  1.00 40.52           C  
ATOM   2579  CG  GLN A1663      -0.927  33.161 -24.517  1.00 40.20           C  
ATOM   2580  CD  GLN A1663      -1.346  32.817 -25.921  1.00 39.70           C  
ATOM   2581  OE1 GLN A1663      -1.593  33.708 -26.727  1.00 39.01           O  
ATOM   2582  NE2 GLN A1663      -1.424  31.523 -26.228  1.00 38.54           N  
ATOM   2583  N   ASP A1664       2.506  34.503 -23.197  1.00 42.75           N  
ATOM   2584  CA  ASP A1664       3.049  35.821 -23.501  1.00 43.81           C  
ATOM   2585  C   ASP A1664       3.377  35.903 -24.991  1.00 44.01           C  
ATOM   2586  O   ASP A1664       3.133  34.939 -25.724  1.00 44.39           O  
ATOM   2587  CB  ASP A1664       4.297  36.096 -22.655  1.00 44.10           C  
ATOM   2588  CG  ASP A1664       3.965  36.533 -21.226  1.00 45.16           C  
ATOM   2589  OD1 ASP A1664       3.035  35.961 -20.608  1.00 46.13           O  
ATOM   2590  OD2 ASP A1664       4.651  37.452 -20.721  1.00 45.81           O1-
END
